# Supplementary material for: Fine-tuning BACH2 dosage balances stemness and effector function to enhance antitumor T cell therapy
Source: Nat Immunol. 2026 Jan 16;27(3):436–51. doi: 10.1038/s41590-025-02389-z (PMC12956556; doi:10.1038/s41590-025-02389-z)
Supplement: Supplementary file 2 — DEGs in OT-I T cells transduced with BACH2OE or BACH2DE or empty control vectors following chronic stimulation. [file 41590_2025_2389_MOESM2_ESM.xlsx]

## Sheet: Supplementary_Table_1
Supplementary Table 1. Differentially expressed genes (q < 0.05; log2FC > 1) in transduced OT-I cells from indicated groups following chronic stimulation.
Gene Name	Cluster	Empty Vector (EV)				BACH2OE				BACH2DE-10%				BACH2DE-5%
		Rep 1	Rep 2	Rep 3	Rep 4	Rep 1	Rep 2	Rep 3	Rep 4	Rep 1	Rep 2	Rep 3	Rep 4	Rep 1	Rep 2	Rep 3	Rep 4
4933404O12Rik	1	69.1025	56.1325	96.7528	52.6263	138.059	221.545	50.8198	164.455	93.5079	135.081	139.449	142.107	103.406	157.041	131.467	127.836
Acss1	1	168.61	253.249	193.506	251.437	574.557	610.04	499.867	584.978	263.106	310.756	365.001	331.202	219.422	342.634	435.166	550.677
Adar	1	377.3	445.144	469.251	416.138	939.131	1303.16	992.235	1232.28	649.971	676.803	718.77	772.423	546.032	660.285	891.735	934.184
Aff3	1	19.3487	19.5811	22.9788	6.82193	192.621	79.9145	88.3098	162.953	30.2525	27.2961	36.5001	55.0093	20.1767	44.019	51.9754	51.3528
Aldh2	1	273.646	253.249	326.541	288.47	557.196	549.115	638.996	645.804	287.858	335.252	329.436	354.123	303.911	330.737	422.937	425.026
Apold1	1	22.1128	22.1919	58.0517	35.0842	83.4967	110.773	94.1415	112.64	33.9195	50.3928	54.2821	103.143	99.6224	55.916	48.918	97.2425
Arhgap19	1	304.051	186.673	163.27	221.225	424.924	678.878	329.912	516.643	344.696	343.651	356.577	409.132	288.779	352.152	473.893	427.212
Arhgef18	1	40.0794	35.246	22.9788	38.9824	62.0025	208.094	94.1415	171.964	57.7549	53.8923	79.5514	93.9743	54.2249	97.5556	165.098	116.91
Arid2	1	158.936	126.625	191.087	136.439	284.385	526.961	267.429	336.419	141.179	183.374	219	145.546	190.418	186.783	269.049	208.689
Arl5c	1	121.62	216.698	117.313	180.294	392.683	500.059	492.369	440.048	154.93	212.77	268.603	293.383	157.63	321.22	420.899	450.156
Asap1	1	233.566	208.865	286.63	297.241	788.672	600.546	585.677	628.532	319.944	307.256	331.308	394.234	343.004	400.93	495.295	489.49
Atp2a3	1	478.189	477.779	516.418	533.085	1374.8	1583.26	1207.18	1296.11	634.387	764.291	834.822	1008.5	598.996	817.325	1075.18	1288.19
Bach2	1	297.141	358.987	429.34	346.944	6630.96	6928.03	5733.47	6941.64	4815.66	4610.94	4399.66	4265.52	4476.7	3885.57	4118.28	3570.66
Bicral	1	45.6076	54.8271	59.2611	49.7026	114.085	113.938	94.9746	136.67	80.6735	69.99	83.295	92.8283	79.4457	76.1409	103.951	101.613
Bst1	1	203.161	268.914	273.327	385.926	971.373	856.114	1173.02	1192.48	488.625	495.529	653.257	663.55	368.225	516.331	585.997	761.551
Cd101	1	31.7871	36.5514	14.5129	29.2368	116.565	125.015	49.1535	27.7846	27.5023	44.7936	101.077	49.2792	42.8755	77.3306	91.7213	111.446
Cerk	1	127.149	180.146	193.506	179.319	412.523	375.044	176.62	424.278	211.768	219.769	261.116	273.901	139.976	226.043	237.456	266.597
Cmpk2	1	59.4281	46.9947	48.3764	65.2956	428.231	242.908	357.405	520.398	157.68	169.376	208.705	276.193	71.8795	229.612	367.904	478.564
Cpm	1	156.172	164.481	153.595	153.006	326.547	278.514	324.913	376.969	158.597	181.274	237.718	267.025	148.803	196.301	292.489	291.728
Dag1	1	89.8332	52.2163	122.15	72.1175	257.93	236.579	109.138	175.719	91.6744	106.385	139.449	119.187	158.891	143.954	108.027	148.595
Dapl1	1	114.71	194.506	153.595	125.718	458.819	370.297	455.712	495.617	170.514	195.972	280.77	229.206	162.675	235.561	373	254.579
Ddc	1	46.9897	57.4379	67.7269	46.7789	64.4826	147.961	66.6489	187.734	97.1749	85.3878	107.628	101.996	64.3132	64.2439	93.7595	105.983
Dhx57	1	107.8	129.235	112.475	95.507	219.076	380.583	182.451	286.857	107.259	168.676	149.744	206.285	161.414	157.041	199.749	214.152
Dnase2a	1	78.7768	79.6299	77.4022	70.1684	179.394	108.399	152.459	175.719	81.5902	96.5862	106.692	100.85	100.883	126.108	174.27	142.04
Dtx3l	1	284.702	221.919	295.096	191.989	426.577	487.399	559.851	524.152	284.191	323.354	403.372	434.345	339.221	406.878	507.524	634.808
Fam53b	1	210.072	187.979	270.908	231.946	534.048	488.191	334.077	502.375	363.947	292.558	330.372	325.472	337.96	346.203	348.541	325.599
Foxm1	1	392.502	318.519	394.268	310.885	701.042	871.938	700.646	744.176	515.21	456.335	486.667	583.328	511.984	557.97	603.322	636.993
Gbp2	1	866.545	898.12	939.711	919.011	2460.26	1816.67	2237.74	2419.51	998.334	1520.18	1742.64	1853.13	788.152	1602.53	2195.2	2576.38
Gm12185	1	16.5846	15.6649	18.1411	10.7202	150.459	106.816	123.3	76.5953	21.0851	29.3958	38.3719	41.257	23.9598	39.2602	65.224	96.1499
Gpld1	1	62.1922	27.4136	74.9834	40.9316	173.607	125.015	161.624	118.648	57.7549	69.2901	107.628	118.041	46.6586	99.935	136.563	107.076
Gramd3	1	1087.67	1113.51	1113.87	1135.36	2527.22	2797.8	2900.89	2894.85	1322.86	1753.95	2340.68	2365.4	1221.95	2124.81	2702.72	3290.95
Hdac5	1	135.441	160.565	139.082	139.362	342.254	460.497	329.912	381.475	190.683	235.166	272.347	323.18	196.723	249.837	345.483	311.395
Hemgn	1	584.607	502.582	512.79	612.024	1276.43	1224.83	1267.16	1308.88	731.562	696.4	768.373	882.442	559.903	750.702	890.715	951.666
Id3	1	109.182	194.506	143.92	193.938	547.275	545.159	529.025	452.814	143.012	219.769	272.347	230.352	161.414	276.011	422.937	319.043
Ifi47	1	120.238	180.146	137.873	158.853	352.174	267.437	385.73	345.43	157.68	247.765	248.949	296.821	124.843	297.426	341.407	433.767
Ifit1	1	62.1922	39.1622	52.0046	67.2447	219.902	83.8707	284.091	168.209	74.2563	87.4875	119.795	93.9743	70.6184	103.504	246.628	344.173
Ifngr2	1	59.4281	67.8812	73.774	51.6517	233.129	104.443	194.948	223.779	66.9223	111.284	88.9104	119.187	75.6626	86.8482	117.199	135.484
Igfbp4	1	33.1692	13.0541	9.67528	28.2623	606.798	813.387	743.968	1321.65	43.087	73.4895	116.051	157.006	44.1365	129.678	197.71	222.893
Iigp1	1	114.71	163.176	106.428	89.6596	1392.16	1390.99	1383.8	1895.36	82.507	107.785	235.847	218.891	75.6626	253.407	324.082	367.118
Itpr2	1	55.282	75.7136	84.6587	87.7105	168.647	181.192	102.473	206.507	76.0897	85.3878	112.308	128.355	88.273	167.748	153.888	195.578
Klhl23	1	52.5179	71.7974	59.2611	45.8044	106.644	132.927	107.471	189.986	74.2563	82.5882	64.577	64.1776	81.9678	64.2439	79.4918	86.3164
Lgals9	1	4010.71	4283.04	3911.23	4061	14513.5	11355	12955.7	14524.6	3694.48	4570.35	5183.01	5282.04	3820.96	5689.16	7323.43	7693.09
Lsr	1	63.5743	33.9406	45.9576	39.957	124.005	118.685	145.794	109.636	51.3377	81.1884	121.667	103.143	60.5301	78.5203	128.41	173.725
Mov10	1	630.215	515.636	671.222	531.136	1378.94	1351.43	1368.8	1274.34	754.48	787.387	776.796	970.686	586.385	869.672	913.136	911.239
Mroh1	1	123.002	152.733	164.48	144.235	391.856	305.416	174.953	330.411	154.013	227.467	210.577	163.882	162.675	220.095	197.71	213.059
Ncoa7	1	95.3614	87.4623	123.36	101.354	297.612	159.038	325.746	379.222	122.844	139.28	156.295	146.692	118.538	160.61	219.112	219.615
Nfatc2	1	91.2153	67.8812	126.988	79.914	225.689	172.489	189.949	168.209	137.512	114.784	148.808	106.581	112.233	143.954	172.232	150.781
Nlrc5	1	230.802	190.589	222.531	214.403	727.496	701.032	504.865	257.571	270.439	222.568	329.436	244.104	229.51	345.014	422.937	439.23
Nup210	1	1111.17	981.666	1226.34	1008.67	2358.58	2938.64	1451.28	2132.65	1552.96	1365.5	1765.11	1560.89	1488.03	1610.86	1901.69	1824.66
Oas1a	1	31.7871	11.7487	20.56	29.2368	257.104	175.654	284.091	214.767	23.8353	46.1934	102.013	103.143	40.3534	96.3659	167.137	243.653
Pan2	1	116.092	143.595	137.873	155.93	287.692	303.042	319.915	301.125	218.185	249.864	266.731	234.936	179.068	233.182	258.858	254.579
Parp12	1	35.9333	45.6893	79.821	89.6596	264.544	140.839	214.109	233.541	61.4218	87.4875	131.962	215.453	63.0522	143.954	132.486	193.392
Pkd1	1	58.0461	69.1866	90.7057	95.507	224.036	329.153	69.9813	144.179	123.76	114.784	177.821	127.209	185.373	161.799	160.003	164.985
Prnp	1	433.964	449.06	397.896	338.173	1470.7	1294.46	1525.43	1768.45	452.872	585.816	697.245	668.134	392.184	597.23	619.628	867.534
Rab27b	1	60.8102	35.246	58.0517	36.0588	167.82	170.115	274.093	419.772	40.3367	51.0927	88.9104	84.8061	55.4859	69.0027	139.62	123.465
Reep1	1	64.9563	50.9109	47.167	66.2702	162.86	86.2444	151.626	131.414	98.0916	116.883	66.4488	101.996	68.0963	73.7615	72.3579	127.836
Ripor2	1	211.454	220.614	209.228	213.429	466.259	381.374	626.499	491.862	210.851	295.358	257.372	365.583	208.072	345.014	416.822	572.529
Rnf213	1	225.274	117.487	221.322	163.726	442.285	399.573	311.583	492.613	234.686	163.077	336.924	253.272	174.024	340.255	359.751	349.636
Rtl6	1	67.7204	92.6839	164.48	113.049	141.366	234.205	181.618	355.943	126.511	130.181	147.872	124.917	147.542	114.211	114.142	151.873
Samd9l	1	225.274	180.146	182.621	151.057	374.495	389.286	394.895	454.315	250.271	333.152	290.129	369.021	143.759	295.046	393.382	468.731
Selenbp1	1	42.8435	22.1919	39.9105	48.7281	431.537	304.625	333.244	414.516	39.42	55.2921	131.026	99.7044	39.0923	109.453	111.085	118.002
Sema4f	1	52.5179	77.019	96.7528	96.4816	332.333	462.871	440.716	504.628	162.264	196.672	227.423	257.856	118.538	167.748	255.8	217.43
Serpina3g	1	1256.28	1122.65	596.239	548.678	2400.74	1823	4238.04	3699.1	763.648	1131.04	1625.66	1724.77	698.618	1562.08	2228.83	2151.35
Sfi1	1	62.1922	74.4082	53.214	59.4482	85.9768	225.501	63.3164	168.96	79.7567	109.184	85.1668	97.4124	83.2289	92.7968	105.989	118.002
Sidt1	1	103.654	114.876	104.009	107.202	250.49	322.032	371.567	111.889	127.427	122.482	170.334	208.577	127.365	151.092	224.208	270.968
Ski	1	147.879	125.319	110.056	88.6851	211.635	250.03	183.284	294.366	170.514	163.777	178.757	150.13	139.976	143.954	172.232	147.503
Sorl1	1	134.059	113.57	89.4963	97.4561	338.947	411.441	247.434	403.252	156.763	167.276	250.821	297.967	156.369	284.339	367.904	351.821
Spata13	1	392.502	390.317	419.665	541.856	847.368	1061.04	692.315	1097.87	539.045	634.109	675.719	665.842	522.072	656.716	830.587	811.811
Ssh2	1	100.89	71.7974	76.1928	79.914	214.942	215.215	90.8091	206.507	83.4237	69.2901	118.859	129.501	90.7951	136.816	169.175	192.3
St8sia4	1	113.328	90.0731	89.4963	118.896	277.771	147.169	204.112	319.147	110.926	151.878	163.782	144.4	88.273	162.989	245.609	223.986
Stat1	1	3491.06	3463.25	3506.08	3587.36	10818.2	8946.47	10693.8	11252.8	4832.16	6395.69	8313.59	10143.5	3744.04	8013.83	11241	13365.9
Stat2	1	163.082	191.895	227.369	193.938	420.79	413.815	386.563	463.327	240.187	256.863	324.757	390.796	176.546	335.496	387.268	464.36
Syne2	1	46.9897	37.8568	20.56	48.7281	67.7894	140.839	86.6435	141.176	60.5051	49.6929	85.1668	136.377	25.2209	69.0027	86.6256	148.595
Tcf7	1	171.374	197.117	210.437	237.793	984.6	1063.42	968.075	1231.53	301.609	475.932	643.898	801.074	282.474	703.114	1060.91	985.537
Tfcp2	1	55.282	62.6596	72.5646	70.1684	82.67	166.95	151.626	221.526	93.5079	116.883	86.1027	118.041	90.7951	93.9865	91.7213	96.1499
Tgtp1	1	974.345	742.777	678.479	851.766	3818.53	2818.37	3694.01	4094.1	970.832	1662.96	2187.2	2441.04	780.586	2352.04	3372.29	3955.26
Tgtp2	1	96.7435	92.6839	85.8681	102.329	428.231	308.581	487.37	443.802	93.5079	141.38	186.244	224.621	87.012	197.491	329.177	558.325
Tle3	1	117.474	124.014	120.941	105.253	212.462	252.403	206.611	280.099	142.095	156.778	155.359	143.254	172.763	143.954	186.5	139.854
Tmem176b	1	71.8666	54.8271	72.5646	76.0158	256.277	119.476	189.949	230.537	63.2553	88.1874	84.2309	110.019	61.7911	120.16	133.505	154.058
Uba7	1	310.961	270.219	299.934	307.961	861.422	754.045	1283.82	1007	362.114	522.125	589.616	609.687	263.558	541.314	771.478	941.832
Usp18	1	81.5409	70.492	77.4022	61.3974	602.664	144.004	816.449	563.952	173.265	154.678	239.59	281.923	127.365	223.664	375.038	513.528
Zfp251	1	69.1025	122.708	108.847	105.253	300.919	171.697	180.785	212.515	148.513	168.676	165.654	195.971	163.936	151.092	178.347	206.504
Znfx1	1	64.9563	74.4082	94.334	47.7535	155.42	227.084	104.972	137.421	81.5902	107.785	100.141	85.9521	97.1003	117.781	123.314	116.91
A530040E14Rik	2	49.7538	105.738	76.1928	89.6596	119.872	105.234	126.633	123.153	35.753	54.5922	68.3206	59.5935	40.3534	59.4851	78.4726	91.7795
Abcc4	2	103.654	134.457	154.804	104.278	414.177	391.66	320.748	295.117	179.682	158.877	134.769	157.006	167.719	139.195	124.333	172.633
Acly	2	4564.91	4934.44	4853.36	5031.66	8295.11	10241.7	8742.67	9284.56	4944	6058.33	4960.26	5877.98	4532.19	4614.85	4413.83	4409.78
Adh4	2	35.9333	67.8812	64.0987	72.1175	114.085	136.092	154.126	118.648	85.2572	64.3908	82.3591	58.4474	90.7951	83.2791	60.1284	50.2602
Akr1c12	2	127.149	95.2947	66.5175	53.6009	151.286	130.553	234.104	150.938	33.0028	69.2901	60.8334	89.3902	60.5301	83.2791	108.027	60.0937
Alox5	2	53.8999	83.5461	62.8893	25.3386	2050.22	2706.02	2641.79	3831.27	37.5865	37.0947	65.5129	14.8984	60.5301	30.9323	32.612	38.2414
Alox5ap	2	1.38205	11.7487	9.67528	5.84737	169.474	98.9041	107.471	252.314	2.75023	0	1.8718	6.87617	10.0883	9.51762	15.2869	27.3153
Anapc1	2	1089.06	980.361	1088.47	995.027	2084.11	2717.88	1809.52	2445.79	1278.86	1157.63	1153.03	1282.41	1248.43	1144.49	1119	1084.96
Ankrd50	2	125.767	121.403	143.92	100.38	131.445	428.848	141.629	206.507	82.507	99.3858	130.09	129.501	119.799	122.539	109.046	112.539
Apaf1	2	312.343	195.811	232.207	255.335	580.344	643.272	456.545	323.653	352.946	276.46	304.167	341.516	297.606	303.374	292.489	324.506
App	2	22.1128	28.719	24.1882	23.3895	90.937	159.829	140.796	192.239	23.8353	30.0957	17.7821	11.4603	22.6988	33.3117	25.4781	33.871
Arap1	2	533.471	375.957	394.268	439.527	901.103	1226.41	698.98	793.738	479.457	506.028	504.449	493.938	427.494	505.623	534.022	439.23
Arhgef12	2	123.002	90.0731	106.428	93.5579	186.834	147.169	184.118	186.983	102.675	85.3878	67.3847	91.6822	102.145	88.038	76.4344	91.7795
Asph	2	241.859	232.363	177.783	188.09	439.804	562.566	614.003	482.851	226.436	151.878	180.628	209.723	224.466	192.732	127.391	170.448
Atg2a	2	76.0127	86.1569	149.967	109.151	342.254	223.919	318.248	262.076	132.928	184.074	106.692	147.838	117.277	124.919	138.601	140.947
Atp13a2	2	529.325	548.271	566.004	501.899	1043.3	1174.19	981.405	1196.24	536.295	648.107	609.27	629.169	538.465	516.331	610.456	549.584
Atp8b2	2	710.374	694.477	639.778	686.091	1278.91	1665.54	1402.13	1186.48	632.553	786.688	647.642	666.988	751.582	670.992	668.546	747.347
Atxn2	2	225.274	186.673	250.348	216.353	491.887	473.157	484.037	500.873	260.355	302.357	276.09	328.91	293.823	266.493	288.412	262.227
B230354K17Rik	2	77.3948	78.3244	55.6328	49.7026	166.167	97.3216	96.6409	133.666	71.506	44.7936	59.8975	63.0315	113.494	90.4174	52.9945	75.3903
Blnk	2	80.1589	140.984	111.266	38.0079	101.684	97.3216	103.306	48.8108	44.0037	45.4935	43.0513	28.6507	42.8755	28.5528	48.918	52.4454
Blvrb	2	127.149	146.206	108.847	95.507	508.421	321.24	404.892	443.051	78.84	100.086	108.564	93.9743	80.7068	121.35	126.372	114.724
Btk	2	37.3153	36.5514	14.5129	13.6439	187.661	193.061	215.776	265.08	9.16744	11.1984	3.7436	4.58411	20.1767	3.56911	11.2104	5.46306
C1qtnf12	2	526.561	600.487	540.606	556.474	1091.24	1237.49	1245.5	1567.95	522.544	586.516	726.258	536.341	503.156	619.835	588.035	592.196
Cacnb3	2	66.3384	66.5758	62.8893	84.7868	250.49	197.808	245.768	162.953	94.4246	102.885	120.731	71.0537	55.4859	66.6233	88.6639	71.0198
Cad	2	1039.3	858.958	1089.68	818.631	1954.32	2739.25	1230.5	1703.87	1052.42	954.664	1044.46	876.711	1258.52	1056.46	985.494	841.312
Cand2	2	100.89	75.7136	110.056	96.4816	119.872	80.7057	312.417	161.451	66.9223	68.5902	90.7822	85.9521	90.7951	79.71	109.046	109.261
Car1	2	41.4615	14.3595	37.4917	2.92368	3694.52	2232.86	2342.71	3603.74	0	0	3.7436	0	21.4377	2.3794	0	0
Car2	2	169.992	328.963	151.176	154.955	5260.29	3987.02	4373.83	4809.74	83.4237	86.0877	159.103	73.3458	145.02	89.2277	89.683	103.798
Ccdc88a	2	98.1255	116.181	118.522	106.227	118.218	156.664	154.959	240.299	83.4237	90.2871	94.5258	81.368	85.7509	78.5203	55.0328	86.3164
Ccl22	2	255.679	255.86	268.489	261.182	942.438	1220.08	523.194	431.787	175.098	345.751	330.372	315.158	404.795	242.699	280.259	136.577
Cd19	2	77.3948	137.068	77.4022	47.7535	228.169	57.76	124.134	108.135	30.2525	62.991	63.6411	29.7967	52.9638	55.916	37.7076	49.1676
Cd34	2	0	1.30541	10.8847	0.974561	95.0705	89.4093	271.594	189.236	0	0	4.67949	0	0	3.56911	0	0
Cd55	2	91.2153	148.816	100.381	115.973	1379.76	1207.42	1479.6	1654.31	88.0074	61.5912	146.936	115.749	84.4899	122.539	179.366	253.486
Cd63	2	1053.12	1553.43	1128.38	1227.95	2011.36	1804.01	2001.97	2429.27	781.983	585.116	622.373	626.877	1042.88	753.081	624.724	570.344
Cd74	2	2934.09	4401.83	3356.11	2616.7	7287.36	5532.3	6369.13	6033.76	2115.84	2859.09	3017.34	3431.21	2331.67	3030.17	3297.89	2718.42
Cep152	2	172.756	137.068	157.223	125.718	338.12	428.848	359.071	150.187	221.852	164.476	207.77	198.263	168.98	183.214	172.232	174.818
Cep170b	2	59.4281	52.2163	58.0517	44.8298	153.766	151.125	89.976	94.6178	75.173	85.3878	63.6411	92.8283	66.8353	60.6748	75.4153	92.8721
Ces2g	2	8.2923	10.4433	0	0	418.31	169.324	203.279	271.838	0	0	0	0	1.26104	1.1897	0	0
Chn2	2	95.3614	67.8812	54.4234	66.2702	136.406	149.543	224.107	170.462	55.9214	51.7926	31.8206	25.2126	50.4417	20.2249	28.5355	37.1488
Cma1	2	2.7641	163.176	226.16	5.84737	3254.72	73.5846	609.004	238.797	3.66698	0	0.935899	0	0	1.1897	55.0328	0
Cpa3	2	12.4384	855.042	411.199	12.6693	17550	12304.5	12153.4	20994.6	146.679	11.8983	635.475	53.8633	7.56626	479.45	935.557	166.077
Cpd	2	62.1922	65.2704	67.7269	62.3719	268.678	281.679	324.08	272.589	73.3395	62.2911	68.3206	32.0888	85.7509	63.0542	27.5164	67.742
Cpsf1	2	1380.67	1280.6	1439.2	1403.37	2802.51	3604.86	2637.63	2348.17	1519.96	1774.95	1582.6	1482.96	1489.29	1381.24	1472.64	1408.38
Cry2	2	103.654	97.9056	97.9622	83.8123	114.911	194.643	149.127	115.644	64.1721	70.6899	76.7437	52.7173	51.7028	51.1572	40.765	46.9823
Csf2rb	2	11.0564	43.0784	42.3293	24.364	503.46	276.14	683.151	714.139	9.16744	11.8983	27.1411	13.7523	12.6104	16.6558	24.459	3.27784
Cul7	2	62.1922	60.0487	62.8893	55.55	114.911	179.61	246.601	95.3687	73.3395	58.0917	94.5258	84.8061	65.5743	69.0027	67.2623	89.5942
Cyp11a1	2	966.053	1092.63	1157.41	1058.37	1710.44	1583.26	1413.79	1998.24	580.299	621.511	679.463	493.938	863.815	634.111	531.983	568.159
Dclk1	2	167.228	161.871	174.155	177.37	294.305	294.339	419.888	332.664	147.596	153.978	165.654	168.466	166.458	128.488	122.295	123.465
Dclre1a	2	142.351	157.954	130.616	130.591	371.188	337.065	272.427	273.34	165.931	189.673	176.885	182.218	156.369	149.902	121.276	152.966
Depdc5	2	147.879	138.373	152.386	145.21	217.422	595.007	309.084	287.608	162.264	152.578	212.449	194.825	184.112	182.024	156.945	164.985
Dhx34	2	254.297	321.13	252.767	281.648	585.304	553.072	487.37	503.126	295.192	302.357	281.706	256.71	248.426	268.873	299.623	228.356
Dhx37	2	400.794	289.8	378.545	311.86	770.485	1050.76	621.501	591.737	479.457	424.139	395.885	390.796	440.104	341.444	335.292	288.45
Dna2	2	279.174	304.16	281.792	312.834	634.079	806.266	575.68	573.714	382.282	399.643	331.308	310.574	339.221	276.011	292.489	340.895
Dnmt1	2	2256.89	1955.5	2242.25	2107	4137.63	5241.92	3775.66	4429.01	2617.3	2809.4	2832.97	2846.73	2409.85	2637.57	2803.61	2609.16
Dock9	2	114.71	121.403	160.851	153.006	332.333	325.197	224.94	298.872	222.769	172.175	172.205	177.634	172.763	157.041	161.022	182.466
Drosha	2	469.897	479.085	523.674	536.009	728.323	1053.92	898.927	966.453	537.212	451.435	470.757	499.668	482.98	443.759	412.746	409.73
Ecm1	2	51.1358	53.5217	48.3764	68.2193	222.382	88.6181	183.284	247.058	46.7539	45.4935	78.6155	60.7395	84.4899	64.2439	71.3388	73.205
Edc4	2	1312.95	1317.16	1248.11	1215.28	2375.11	3271.75	2317.71	2199.49	1258.69	1422.9	1215.73	1311.06	1104.67	1136.17	1106.77	1008.48
Egr1	2	4269.15	4762.13	5390.34	5289.92	6159.74	7181.23	5940.08	5347.41	3115.1	3491.8	2806.76	2772.24	3293.85	3293.1	2962.6	2887.78
Egr2	2	120.238	215.392	252.767	178.345	150.459	177.236	197.447	129.912	64.1721	103.585	75.8078	83.66	99.6224	88.038	69.3005	66.6494
Eif2ak4	2	199.015	210.171	246.72	207.582	376.149	662.262	442.382	325.155	237.437	235.866	310.718	263.586	282.474	272.442	236.437	237.097
Emc1	2	909.389	877.234	829.655	827.402	1896.45	1781.86	1611.24	1459.07	999.251	862.977	854.476	877.857	886.513	819.705	763.325	704.735
Emilin1	2	216.982	168.398	181.411	167.625	393.509	291.174	348.24	439.297	187.933	241.465	194.667	265.879	162.675	162.989	199.749	226.171
Epcam	2	44.2256	58.7433	54.4234	38.0079	203.368	212.842	200.78	205.756	61.4218	86.0877	63.6411	63.0315	50.4417	65.4336	50.9563	45.8897
Epdr1	2	113.328	151.427	168.108	120.846	519.168	444.673	510.697	405.505	109.093	85.3878	113.244	87.0981	131.149	133.247	100.893	91.7795
Epor	2	46.9897	84.8515	85.8681	79.914	169.474	186.731	208.278	227.533	85.2572	81.8883	88.9104	73.3458	108.45	101.125	92.7404	80.8533
Erbb3	2	102.272	131.846	119.732	172.497	311.666	280.096	212.443	305.63	132.928	185.473	103.885	105.435	131.149	116.591	103.951	107.076
Espl1	2	417.379	317.214	449.9	397.621	1033.38	1110.89	976.406	1022.77	497.792	503.928	566.219	530.611	523.333	453.276	594.15	547.399
Etv4	2	63.5743	77.019	77.4022	82.8377	104.164	137.674	148.294	113.391	68.7558	58.7916	57.0898	56.1554	85.7509	51.1572	36.6885	28.4079
Ext1	2	302.669	383.79	256.395	353.766	386.896	551.489	371.567	672.087	254.855	299.557	290.129	264.732	292.562	215.336	200.768	197.763
F2r	2	453.312	483.001	474.089	469.738	889.529	1308.7	1492.1	1673.08	380.449	552.921	448.296	488.208	441.365	497.295	526.888	576.899
Fam122b	2	116.092	137.068	114.894	105.253	214.942	314.911	298.254	187.734	133.845	167.976	157.231	223.475	205.55	148.713	177.328	194.485
Fam129b	2	76.0127	77.019	56.8423	48.7281	185.181	109.981	100.806	166.707	44.0037	55.2921	33.6924	79.0759	70.6184	63.0542	78.4726	57.9085
Fanci	2	312.343	288.495	355.566	357.664	571.25	891.719	393.228	839.545	385.032	450.036	443.616	552.386	330.393	373.566	436.186	437.045
Frat2	2	37.3153	41.773	21.7694	36.0588	174.434	163.785	146.628	143.429	33.0028	39.1944	58.0257	41.257	45.3976	28.5528	76.4344	51.3528
Frmd4b	2	280.556	198.422	232.207	242.666	198.408	236.579	206.611	186.983	102.675	122.482	112.308	132.939	110.972	105.883	108.027	126.743
Furin	2	428.435	381.179	586.564	329.402	890.356	837.124	697.314	758.444	391.45	344.351	456.719	292.237	496.851	349.772	343.445	374.766
Fut4	2	44.2256	53.5217	39.9105	24.364	92.5904	136.092	128.299	97.6215	47.6707	55.992	84.2309	65.3236	61.7911	47.5881	51.9754	76.4829
Fut8	2	197.633	207.56	164.48	142.286	830.007	695.494	908.091	956.691	135.678	206.47	179.693	174.196	170.241	179.645	210.959	210.874
Gab2	2	31.7871	2.61081	18.1411	8.77105	97.5506	150.334	158.291	226.782	5.50046	20.2971	8.42309	8.0222	12.6104	20.2249	14.2678	14.204
Gata1	2	12.4384	27.4136	24.1882	2.92368	667.974	515.092	700.646	599.997	3.66698	7.6989	16.8462	29.7967	20.1767	11.897	30.5738	51.3528
Gata2	2	0	6.52704	9.67528	0	949.052	1301.58	947.247	1501.87	3.66698	4.8993	20.5898	2.29206	5.04417	4.75881	4.0765	0
Gmpr	2	31.7871	39.1622	50.7952	31.186	242.223	345.769	480.705	338.672	26.5856	24.4965	25.2693	45.8411	32.7871	26.1734	25.4781	25.1301
Gna14	2	0	2.61081	6.04705	0	189.314	128.971	252.433	327.408	1.83349	0	1.8718	2.29206	1.26104	3.56911	4.0765	0
Gucy1a1	2	286.084	208.865	283.002	301.139	618.372	622.7	599.84	546.68	320.86	394.044	286.385	250.98	417.405	304.564	211.978	193.392
H2-Aa	2	310.961	646.177	460.785	283.597	1117.7	924.16	1014.73	970.208	184.266	305.856	390.27	344.954	249.687	335.496	375.038	403.174
H2-DMb1	2	55.282	100.516	78.6116	84.7868	256.277	241.326	273.26	296.619	34.8363	60.8913	74.8719	79.0759	47.9196	76.1409	92.7404	77.5755
H2-Eb1	2	280.556	532.606	322.912	270.928	772.138	598.172	693.148	581.974	192.516	244.965	268.603	240.666	250.948	234.371	268.03	316.858
Hdc	2	24.8769	27.4136	19.3506	15.593	2341.21	1744.67	1478.77	3720.88	23.8353	18.8973	29.0129	19.4825	26.4819	23.794	56.0519	40.4267
Heatr1	2	644.035	569.158	719.599	578.889	1388.86	1604.62	948.913	1120.39	779.232	711.098	627.052	599.373	861.293	676.94	604.341	535.38
Heatr5b	2	136.823	152.733	135.454	169.574	305.052	259.524	309.917	391.988	144.846	182.674	176.885	186.803	160.152	207.008	171.213	134.391
Hivep3	2	250.151	185.368	251.557	237.793	396.816	705.78	289.923	277.095	232.853	237.966	181.564	147.838	255.992	184.404	158.984	131.114
Icam4	2	15.2025	36.5514	43.5387	30.2114	132.272	185.94	147.461	181.726	14.6679	21.6969	33.6924	16.0444	26.4819	44.019	35.6694	36.0562
Il1rl1	2	87.0691	193.2	130.616	157.879	301.746	388.495	257.431	634.54	89.8409	98.6859	73.936	89.3902	133.671	102.314	65.224	61.1863
Ints1	2	288.848	221.919	320.494	275.801	564.636	764.331	418.222	479.096	325.444	300.957	301.359	221.183	307.695	261.734	243.571	195.578
Iqgap3	2	222.51	231.057	261.232	242.666	463.779	685.999	658.991	575.216	296.108	249.164	309.783	305.989	250.948	261.734	264.973	250.208
Itga5	2	95.3614	99.211	95.5434	93.5579	249.663	241.326	172.454	131.414	110.926	109.184	100.141	95.1203	129.887	97.5556	88.6639	95.0573
Itga6	2	44.2256	86.1569	79.821	76.9903	221.556	173.28	132.465	157.696	82.507	89.5872	92.654	93.9743	76.9236	79.71	74.3961	100.52
Itprid2	2	147.879	96.6001	97.9622	143.26	300.919	162.203	138.296	140.425	88.9242	81.8883	106.692	89.3902	110.972	80.8997	86.6256	97.2425
Jarid2	2	96.7435	120.097	139.082	125.718	451.378	493.729	359.071	381.475	154.013	157.477	166.59	147.838	165.197	153.472	193.634	215.245
Kit	2	46.9897	87.4623	62.8893	69.1938	480.313	451.003	249.1	556.443	54.0879	80.4885	94.5258	75.6379	39.0923	80.8997	89.683	142.04
Klf1	2	11.0564	15.6649	26.607	3.89824	509.247	189.896	324.913	343.177	2.75023	4.1994	6.55129	6.87617	8.8273	4.75881	13.2486	3.27784
Kmo	2	34.5512	88.7677	26.607	47.7535	114.911	101.278	90.8091	77.3463	54.0879	39.1944	42.1154	35.5269	34.0482	44.019	50.9563	83.0386
Lad1	2	219.746	264.998	360.404	295.292	804.379	570.479	643.162	717.143	209.018	198.772	181.564	197.117	298.867	152.282	163.06	124.558
Lif	2	81.5409	67.8812	83.4493	71.143	357.961	340.23	307.418	300.374	99.0083	102.185	91.7181	84.8061	81.9678	101.125	113.123	99.4277
Lmo2	2	30.4051	49.6055	33.8635	14.6184	210.809	121.85	300.753	202.752	0.916744	9.0987	21.5257	9.16822	8.8273	7.13821	4.0765	6.55568
Lmo4	2	125.767	118.792	82.2399	135.464	397.643	325.988	296.587	529.409	133.845	139.98	113.244	129.501	118.538	202.249	148.792	137.669
Lpcat2	2	4.14615	2.61081	2.41882	0.974561	404.256	583.93	469.875	911.635	1.83349	0.6999	3.7436	6.87617	0	3.56911	3.05738	1.09261
Lrp12	2	109.182	67.8812	62.8893	64.321	123.178	136.883	163.29	144.93	80.6735	76.2891	73.0001	116.895	42.8755	60.6748	68.2814	86.3164
Lrrc32	2	109.182	78.3244	71.3552	58.4737	304.226	132.136	176.62	108.135	88.0074	90.2871	58.9616	83.66	52.9638	48.7778	80.5109	67.742
Lrsam1	2	80.1589	88.7677	79.821	77.9649	126.485	222.336	164.956	162.202	125.594	109.884	116.987	132.939	113.494	96.3659	80.5109	107.076
Man2a2	2	171.374	127.93	186.249	143.26	304.226	344.186	303.252	316.894	169.598	152.578	187.18	182.218	194.201	191.542	170.194	206.504
Map3k11	2	420.143	407.287	476.507	494.103	855.635	938.402	702.312	603.751	395.117	515.826	446.424	410.278	399.751	312.892	383.191	323.413
Map4k5	2	66.3384	86.1569	31.4447	73.0921	139.712	137.674	101.64	137.421	58.6716	43.3938	40.2437	44.6951	60.5301	36.8808	30.5738	40.4267
Marchf8	2	60.8102	33.9406	95.5434	80.8886	168.647	236.579	125.8	114.893	91.6744	119.683	90.7822	84.8061	99.6224	92.7968	75.4153	60.0937
Marcksl1	2	334.456	308.076	365.242	301.139	624.159	488.982	672.32	671.336	367.614	360.448	292	297.967	361.919	255.786	214.016	220.708
Mast3	2	103.654	80.9353	120.941	80.8886	230.649	299.877	294.921	227.533	131.094	142.08	155.359	145.546	138.715	148.713	166.117	148.595
Mcm3ap	2	398.03	257.165	333.797	289.445	669.627	865.609	523.194	670.585	325.444	364.648	408.052	333.494	341.743	318.84	330.197	309.209
Mcpt8	2	95.3614	62.6596	59.2611	15.593	587.784	473.157	243.268	892.11	75.173	30.7956	14.0385	18.3364	17.6546	34.5014	94.7786	16.3892
Med23	2	168.61	219.308	201.971	218.302	368.708	504.806	410.724	380.724	244.771	243.565	277.026	272.755	267.341	283.149	269.049	242.56
Mfn2	2	1014.42	958.169	931.245	1013.54	1762.52	2085.69	1753.7	1669.33	1060.67	1112.84	1024.81	1068.1	894.08	833.981	843.836	903.591
Mreg	2	111.946	125.319	124.569	91.6088	163.687	299.086	258.264	273.34	135.678	139.98	164.718	163.882	161.414	136.816	125.352	169.355
Ms4a2	2	0	5.22163	10.8847	0.974561	1197.89	1215.33	1556.25	1778.21	0.916744	0	21.5257	3.43808	11.3494	7.13821	0	0
Mtmr3	2	427.053	481.695	447.482	414.189	1051.56	1133.84	758.131	822.273	479.457	527.725	571.834	524.881	479.196	535.366	610.456	532.102
Muc13	2	13.8205	30.0244	19.3506	2.92368	316.626	270.602	562.35	634.54	0	11.1984	13.1026	0	8.8273	5.94851	2.03825	0
Myo1e	2	785.004	874.623	847.796	789.395	1147.46	1234.32	845.608	1142.17	648.138	726.496	619.565	618.855	625.477	580.575	488.161	457.805
Ncapd3	2	660.62	631.817	714.761	737.743	1725.32	2001.03	1574.58	1251.81	811.318	872.075	844.181	943.181	686.008	819.705	819.377	877.368
Ndst2	2	250.151	255.86	216.484	260.208	553.889	622.7	475.706	647.306	284.191	282.06	275.154	303.697	249.687	281.959	256.82	244.745
Nfe2	2	52.5179	90.0731	55.6328	55.55	615.892	417.771	633.997	577.469	21.0851	40.5942	44.9231	25.2126	46.6586	55.916	58.0901	43.7045
Nfrkb	2	297.141	296.327	343.472	302.114	564.636	792.815	585.677	596.242	271.356	368.147	310.718	323.18	341.743	334.306	337.33	349.636
Nlrp6	2	8.2923	14.3595	14.5129	6.82193	372.015	368.714	277.426	428.784	10.0842	11.1984	15.9103	11.4603	12.6104	7.13821	9.17213	7.64829
Nol6	2	823.702	778.023	1038.88	910.24	1577.34	1931.4	1572.08	1733.91	976.332	991.758	846.053	866.397	984.875	826.843	860.142	729.865
Nrde2	2	623.305	614.847	552.7	566.22	951.532	1237.49	1067.22	779.47	546.379	494.829	548.437	569.576	472.891	474.691	484.084	504.787
Nt5e	2	55.282	84.8515	66.5175	105.253	135.579	237.37	104.139	128.41	77.0065	111.984	84.2309	77.9299	78.1847	60.6748	57.071	65.5568
Oasl1	2	45.6076	45.6893	22.9788	31.186	144.673	132.136	89.976	90.1122	21.0851	18.8973	31.8206	22.9206	85.7509	26.1734	56.0519	55.7232
Oasl2	2	9.67435	31.3298	10.8847	23.3895	217.422	250.821	294.088	307.883	14.6679	32.1954	46.7949	37.8189	7.56626	30.9323	49.9371	52.4454
Optn	2	258.443	176.23	178.993	181.268	386.896	404.32	269.928	460.323	169.598	205.771	230.231	222.329	137.454	152.282	147.773	195.578
P2rx4	2	203.161	198.422	211.647	174.446	456.338	346.56	422.387	485.855	190.683	205.771	203.09	217.745	172.763	198.68	207.902	195.578
P2ry1	2	11.0564	19.5811	20.56	16.5675	124.832	256.359	207.445	214.767	17.4181	28.6959	21.5257	12.6063	12.6104	19.0352	12.2295	8.7409
Pafah2	2	149.261	168.398	104.009	176.396	339.774	434.387	243.268	206.507	151.263	154.678	122.603	144.4	139.976	139.195	127.391	118.002
Papss2	2	88.4512	86.1569	64.0987	106.227	361.268	380.583	311.583	351.437	45.8372	52.4925	41.1795	32.0888	56.7469	39.2602	48.918	44.7971
Pcx	2	250.151	204.949	186.249	168.599	420.79	580.765	421.554	385.98	281.44	253.364	220.872	229.206	206.811	180.835	185.481	178.096
Pfkfb4	2	46.9897	57.4379	54.4234	51.6517	101.684	82.2882	114.136	153.191	57.7549	43.3938	58.9616	41.257	45.3976	41.6396	51.9754	71.0198
Pheta2	2	23.4948	52.2163	45.9576	31.186	142.192	126.597	139.13	154.693	22.9186	34.2951	71.1283	73.3458	35.3092	46.3984	51.9754	48.075
Pik3r2	2	226.656	190.589	210.437	223.175	496.847	602.919	473.207	319.147	235.603	237.266	231.167	285.361	170.241	207.008	281.279	241.467
Pkn3	2	107.8	171.008	122.15	129.617	262.064	163.785	149.127	156.194	121.01	105.685	110.436	120.333	118.538	59.4851	68.2814	73.205
Pla2g4f	2	89.8332	129.235	163.27	191.014	168.647	314.911	209.944	207.258	90.7576	112.684	80.4873	73.3458	153.847	85.6585	63.1858	95.0573
Plaur	2	129.913	206.254	141.501	171.523	333.987	647.228	428.219	316.894	211.768	180.574	171.269	137.523	197.984	130.867	114.142	99.4277
Pls1	2	46.9897	62.6596	38.7011	58.4737	188.488	122.641	130.798	238.046	43.087	51.7926	71.1283	79.0759	45.3976	40.4499	58.0901	74.2977
Pnpla7	2	266.736	198.422	166.899	185.167	436.498	301.46	629.832	307.132	181.515	202.971	214.321	200.555	219.422	217.715	271.087	309.209
Pole	2	504.448	415.12	607.124	539.907	997.827	1278.63	755.632	1123.4	614.218	555.721	654.193	736.896	635.566	647.198	635.934	617.326
Polg	2	280.556	280.663	330.169	291.394	686.161	1034.93	595.674	650.309	386.866	396.843	367.808	409.132	337.96	393.791	430.071	335.432
Polrmt	2	699.317	623.985	786.116	652.956	1160.69	1478.02	1232.17	905.627	735.229	832.881	670.104	768.985	659.526	555.591	588.035	509.157
Pou2af1	2	149.261	167.092	195.924	118.896	382.762	300.668	206.611	132.915	135.678	113.384	99.2053	123.771	97.1003	83.2791	74.3961	103.798
Ppm1f	2	442.256	433.395	387.011	388.85	800.246	1004.87	528.192	563.952	424.452	339.451	356.577	348.393	356.875	337.875	286.374	296.098
Ppm1l	2	48.3717	90.0731	67.7269	64.321	109.124	155.873	128.299	108.135	66.0056	67.8903	63.6411	65.3236	37.8313	71.3821	56.0519	61.1863
Ptger3	2	98.1255	31.3298	45.9576	43.8553	295.959	277.723	260.764	372.464	58.6716	56.6919	43.0513	50.4252	61.7911	48.7778	36.6885	40.4267
Ptpn5	2	660.62	832.85	728.065	731.895	1152.42	1371.21	1050.55	1002.5	616.969	745.393	546.565	552.386	740.232	503.244	442.3	475.286
Pum1	2	487.864	479.085	501.905	491.179	890.356	1265.18	901.426	979.219	616.969	673.304	578.385	650.944	614.128	587.713	604.341	583.455
Rab38	2	1.38205	6.52704	12.0941	0	424.097	427.266	579.845	655.566	0.916744	5.5992	7.48719	1.14603	21.4377	1.1897	1.01913	0
Rab44	2	0	11.7487	4.83764	0.974561	393.509	370.297	405.725	500.873	0	4.1994	7.48719	0	3.78313	1.1897	3.05738	2.18523
Radx	2	0	0	0	0	108.298	85.4531	132.465	86.3575	0.916744	1.3998	0	0	2.52209	0	3.05738	0
Rasgef1b	2	149.261	203.644	193.506	157.879	426.577	352.099	224.107	388.233	154.93	192.472	144.128	136.377	156.369	136.816	80.5109	101.613
Rbak	2	48.3717	65.2704	48.3764	49.7026	99.204	88.6181	179.952	95.3687	38.5032	102.185	65.5129	25.2126	56.7469	40.4499	50.9563	48.075
Rbpms	2	12.4384	15.6649	15.7223	4.87281	173.607	161.411	122.467	179.473	10.0842	8.3988	4.67949	10.3143	8.8273	5.94851	6.11475	6.55568
Recql4	2	165.846	127.93	141.501	124.744	328.2	390.078	286.59	283.853	196.183	235.866	175.949	198.263	205.55	187.973	168.156	145.317
Rfwd3	2	1245.23	1214.03	1198.53	1195.79	2279.21	2808.08	2055.28	2891.1	1537.38	1576.17	1419.76	1599.86	1518.3	1460.95	1504.23	1409.47
Rgs18	2	16.5846	11.7487	14.5129	2.92368	246.357	333.109	288.256	333.415	9.16744	6.2991	13.1026	0	13.8715	1.1897	17.3251	17.4818
Ripor1	2	106.418	109.654	137.873	101.354	403.43	302.251	293.255	433.289	101.759	111.984	130.09	128.355	80.7068	113.022	192.615	131.114
Rnase6	2	11.0564	52.2163	27.8164	29.2368	224.036	144.796	205.778	302.627	10.0842	4.1994	16.8462	12.6063	16.3936	16.6558	29.5546	18.5744
Rnf128	2	53.8999	40.4676	14.5129	42.8807	357.134	360.802	358.238	543.677	29.3358	39.1944	20.5898	34.3808	30.265	32.122	34.6503	48.075
Rrp12	2	1173.36	1276.69	1086.05	1112.95	2394.12	2301.7	1999.47	1840.54	1277.94	1399.8	1038.85	1093.31	1262.3	1045.75	878.486	754.995
Sbk1	2	59.4281	57.4379	36.2823	57.4991	225.689	114.729	151.626	131.414	55.0046	97.986	68.3206	61.8855	59.269	63.0542	98.8551	49.1676
Scin	2	707.61	690.561	875.613	794.267	1425.23	2209.91	1967.81	2349.67	705.893	740.494	757.142	738.042	744.016	686.458	636.953	611.863
Sdsl	2	5.5282	3.91622	4.83764	3.89824	151.286	191.478	139.13	146.432	0	0	4.67949	0	6.30522	1.1897	1.01913	0
Serinc5	2	60.8102	57.4379	71.3552	76.0158	105.818	226.293	175.786	183.979	85.2572	93.0867	109.5	92.8283	78.1847	89.2277	116.18	85.2238
Serpinb1a	2	51.1358	101.822	114.894	56.5245	1608.76	960.556	863.936	1401.24	56.8381	48.2931	97.3335	66.4696	119.799	84.4688	120.257	119.095
Sgk1	2	823.702	975.139	807.886	823.504	904.41	913.083	1253	1069.33	539.962	602.614	516.616	506.544	499.373	492.537	451.472	485.12
Sh2b3	2	106.418	93.9893	99.1716	81.8631	234.783	303.833	271.594	171.964	105.426	118.283	153.487	73.3458	123.582	107.073	116.18	96.1499
Siglecf	2	110.564	134.457	175.364	180.294	285.212	155.082	349.073	333.415	119.177	128.082	144.128	142.107	147.542	166.558	133.505	121.28
Slc12a8	2	45.6076	93.9893	60.4705	72.1175	85.1501	218.38	149.96	96.8706	109.093	74.8893	114.18	90.5362	68.0963	82.0894	102.932	118.002
Slc17a6	2	134.059	197.117	223.741	254.36	474.526	482.652	368.235	463.327	198.017	275.761	221.808	193.679	220.683	153.472	188.538	177.003
Slc18a2	2	33.1692	63.965	52.0046	69.1938	595.224	752.462	775.626	1041.55	13.7512	27.2961	29.9488	32.0888	59.269	28.5528	40.765	20.7596
Slc22a3	2	0	7.83244	0	0	117.391	211.259	211.61	284.604	0	0	0	0	0	0	0	0
Slc39a8	2	153.408	100.516	107.637	86.7359	238.09	217.589	184.951	209.511	90.7576	151.178	94.5258	139.815	85.7509	95.1762	111.085	108.169
Slc41a3	2	12.4384	9.13785	15.7223	14.6184	139.712	296.712	154.126	340.924	5.50046	34.995	14.9744	13.7523	13.8715	16.6558	47.8989	46.9823
Slc45a3	2	1.38205	11.7487	6.04705	0.974561	597.704	816.552	399.06	805.002	1.83349	1.3998	2.8077	0	2.52209	3.56911	8.153	0
Slc4a11	2	134.059	139.679	118.522	168.599	492.713	137.674	294.088	229.786	165.014	139.98	184.372	130.647	161.414	152.282	132.486	99.4277
Snapc4	2	288.848	292.411	247.929	223.175	425.751	551.489	710.644	488.108	253.021	278.56	260.18	228.06	292.562	209.388	220.131	214.152
Snrnp200	2	1129.13	903.342	1460.97	1154.86	2519.78	2989.28	1985.3	2354.93	1354.03	1237.42	1407.59	1281.26	1315.27	1239.67	1269.83	1101.35
Socs3	2	197.633	137.068	180.202	169.574	343.081	390.869	242.435	270.336	133.845	149.779	142.257	168.466	113.494	102.314	125.352	115.817
Sord	2	286.084	264.998	214.066	233.895	431.537	570.479	601.506	590.235	222.769	240.766	211.513	275.047	199.245	276.011	291.47	316.858
Spi1	2	20.7307	37.8568	24.1882	6.82193	217.422	163.785	234.937	216.269	16.5014	25.8963	9.35899	2.29206	16.3936	20.2249	10.1913	6.55568
Spns3	2	20.7307	11.7487	31.4447	35.0842	596.051	558.61	529.859	720.897	29.3358	29.3958	26.2052	28.6507	26.4819	35.6911	60.1284	46.9823
Stra6	2	92.5973	63.965	52.0046	73.0921	314.973	327.57	139.963	193.741	65.0888	50.3928	49.6026	77.9299	63.0522	64.2439	66.2431	53.538
Stx3	2	95.3614	116.181	124.569	109.151	326.547	190.687	275.76	186.983	101.759	70.6899	86.1027	99.7044	108.45	96.3659	107.008	91.7795
Susd6	2	114.71	107.043	148.757	142.286	286.038	304.625	323.247	323.653	154.013	132.981	153.487	121.479	146.281	159.42	168.156	140.947
Syde2	2	12.4384	15.6649	21.7694	7.79649	114.085	91.783	114.136	93.8668	17.4181	4.8993	13.1026	20.6285	23.9598	9.51762	5.09563	8.7409
Taf4b	2	389.738	352.46	374.917	440.502	783.712	704.197	708.977	734.414	483.124	352.75	352.834	448.097	418.666	315.271	332.235	335.432
Tceal8	2	70.4845	65.2704	81.0305	63.3465	109.124	100.487	146.628	111.889	51.3377	54.5922	58.0257	56.1554	65.5743	59.4851	67.2623	90.6868
Tdrd7	2	73.2486	95.2947	91.9151	85.7614	211.635	108.399	217.442	161.451	71.506	97.986	91.7181	105.435	76.9236	64.2439	85.6065	105.983
Tex15	2	53.8999	36.5514	49.5858	42.8807	118.218	86.2444	144.961	136.67	77.9232	79.7886	59.8975	59.5935	63.0522	80.8997	58.0901	62.2789
Tfr2	2	8.2923	10.4433	4.83764	2.92368	372.015	243.7	393.228	402.501	1.83349	9.0987	7.48719	12.6063	12.6104	10.7073	9.17213	8.7409
Tgfbr3	2	38.6974	23.4973	54.4234	56.5245	201.715	151.917	86.6435	89.3612	75.173	50.3928	89.8463	42.403	66.8353	60.6748	61.1475	62.2789
Tgm2	2	6.91025	3.91622	41.1199	15.593	291.825	82.2882	214.109	239.548	7.33395	25.1964	58.0257	20.6285	27.743	36.8808	28.5355	22.9449
Themis2	2	80.1589	79.6299	59.2611	67.2447	259.584	200.182	182.451	160.7	82.507	104.285	104.821	99.7044	60.5301	73.7615	93.7595	97.2425
Tmem94	2	186.577	155.343	245.51	210.505	419.964	479.487	417.389	357.445	277.773	238.666	224.616	268.171	278.691	209.388	284.336	291.728
Tmtc4	2	127.149	176.23	147.548	137.413	308.359	412.232	339.076	315.393	157.68	218.369	201.218	256.71	165.197	183.214	201.787	184.652
Tnf	2	454.694	473.863	535.769	438.553	418.31	327.57	407.391	259.823	253.938	241.465	176.885	230.352	303.911	311.702	259.877	335.432
Tnfaip2	2	5.5282	15.6649	33.8635	2.92368	359.615	145.587	236.603	223.028	1.83349	17.4975	11.2308	4.58411	1.26104	3.56911	6.11475	0
Tph1	2	0	163.176	142.71	0.974561	2218.86	2408.51	5236.93	4980.2	16.5014	11.8983	252.693	0	75.6626	76.1409	47.8989	0
Trak1	2	250.151	202.338	246.72	246.564	553.889	561.775	419.888	555.692	228.269	335.952	236.782	256.71	268.602	279.58	230.322	333.247
Trib2	2	29.023	45.6893	45.9576	38.9824	143.019	103.651	132.465	149.436	30.2525	36.3948	23.3975	57.3014	39.0923	29.7426	45.8606	25.1301
Trp53bp1	2	233.566	224.53	243.091	264.106	469.566	705.78	373.234	582.725	251.188	258.263	288.257	287.653	311.478	259.355	257.839	193.392
Tsc2	2	299.905	240.195	365.242	305.038	801.072	990.623	640.662	656.317	400.617	410.141	407.116	398.818	334.176	356.911	371.981	334.339
Tsc22d1	2	60.8102	107.043	128.197	137.413	164.513	56.1775	318.248	285.355	55.9214	41.2941	84.2309	28.6507	61.7911	49.9675	39.7459	41.5193
Tshz1	2	226.656	186.673	203.181	203.683	457.992	425.683	408.224	446.055	229.186	297.457	276.09	229.206	211.855	202.249	263.953	261.134
Tuba8	2	38.6974	37.8568	18.1411	13.6439	224.036	178.027	445.714	410.761	13.7512	19.5972	29.0129	26.3586	17.6546	24.9837	20.3825	25.1301
Txnrd3	2	110.564	99.211	54.4234	89.6596	145.499	133.718	125.8	127.659	68.7558	82.5882	93.5899	80.222	66.8353	61.8645	62.1666	66.6494
Ubap2	2	1227.26	909.869	1280.76	1081.76	2324.68	2687.82	2118.6	2069.58	1497.04	1198.93	1358.93	1457.75	1419.93	1381.24	1204.61	1123.21
Ube2l6	2	246.005	298.938	298.724	294.317	906.89	799.145	1133.03	1183.47	286.024	289.759	321.013	318.596	248.426	331.927	410.707	408.637
Ube3b	2	529.325	480.39	522.465	526.263	1003.61	1281.8	1113.87	825.277	551.88	579.517	628.924	632.607	646.915	516.331	560.519	567.066
Upf1	2	602.574	579.601	597.448	647.109	1273.94	1681.37	1263.83	1356.94	846.155	801.385	778.668	777.007	817.156	669.802	681.795	647.919
Urb1	2	105.036	121.403	156.014	96.4816	257.104	283.261	205.778	247.058	147.596	123.182	131.962	116.895	165.197	182.024	125.352	113.632
Usf3	2	77.3948	57.4379	79.821	57.4991	84.3234	139.257	162.457	81.1009	40.3367	63.6909	57.0898	69.9077	61.7911	82.0894	72.3579	67.742
Usp19	2	1189.94	1040.41	1250.53	1098.33	2291.61	2835.78	1921.15	2308.37	1253.19	1268.22	1240.07	1354.61	1216.91	1145.68	1246.39	1066.39
Usp6nl	2	52.5179	54.8271	43.5387	40.9316	106.644	79.9145	100.806	88.6103	47.6707	65.7906	33.6924	32.0888	65.5743	53.5366	40.765	37.1488
Vamp5	2	73.2486	60.0487	100.381	66.2702	222.382	166.95	214.109	220.024	44.0037	65.0907	66.4488	59.5935	69.3574	74.9512	51.9754	118.002
Vars	2	5067.98	4886.14	5246.42	5063.82	10203.1	12127.2	8739.33	9651.76	5816.74	6292.8	6132.95	6423.49	5224.5	5447.65	6012.84	6084.76
Vav2	2	123.002	140.984	199.553	157.879	377.802	397.199	233.271	295.117	199.85	197.372	190.923	221.183	215.638	189.163	189.557	146.41
Vps18	2	287.466	293.717	333.797	311.86	493.54	645.646	472.374	477.594	341.945	375.846	280.77	333.494	276.168	242.699	240.514	252.394
Wdr35	2	107.8	165.787	169.317	182.243	311.666	297.503	255.765	240.299	172.348	163.077	178.757	210.869	137.454	152.282	121.276	126.743
Wdr6	2	722.812	680.117	709.923	777.7	1332.64	1496.22	1377.97	1312.63	740.729	821.683	689.757	880.15	633.044	669.802	673.642	713.476
Wdr62	2	168.61	172.314	201.971	280.674	399.296	359.22	474.873	480.598	227.352	246.365	264.859	288.799	208.072	296.236	244.59	245.838
Wdr7	2	102.272	118.792	118.522	126.693	260.411	275.349	164.956	246.307	110.009	100.086	119.795	148.984	124.843	143.954	132.486	147.503
Wdr90	2	193.487	264.998	304.771	249.488	572.076	629.03	452.379	532.413	284.191	349.95	289.193	347.246	277.43	310.512	297.585	303.746
Xylb	2	52.5179	75.7136	67.7269	70.1684	84.3234	215.215	169.955	117.146	84.3404	86.7876	83.295	56.1554	83.2289	48.7778	50.9563	29.5005
Yeats2	2	172.756	125.319	195.924	154.955	320.76	393.243	160.79	453.565	236.52	190.373	194.667	173.05	195.462	190.352	179.366	196.67
Zfp11	2	46.9897	69.1866	68.9364	49.7026	95.0705	115.52	115.802	81.8519	44.9205	31.4955	29.9488	28.6507	47.9196	54.7263	59.1093	49.1676
Zfp219	2	258.443	212.781	322.912	249.488	537.355	507.18	561.517	479.096	307.109	289.059	257.372	249.834	261.036	241.51	272.106	190.115
Zfp280b	2	284.702	309.382	291.468	282.623	639.039	811.805	464.876	467.832	395.117	359.049	371.552	272.755	337.96	364.049	339.369	387.877
Zfp280c	2	118.856	137.068	116.103	123.769	324.893	276.14	294.088	298.121	198.933	175.675	102.949	138.669	195.462	128.488	96.8169	116.91
Zfp365	2	73.2486	32.6352	53.214	40.9316	120.698	144.796	83.3111	83.3537	55.0046	63.6909	80.4873	89.3902	79.4457	57.1057	63.1858	56.8159
Zfp407	2	70.4845	39.1622	70.1458	87.7105	147.153	215.215	85.8104	108.135	85.2572	65.0907	93.5899	53.8633	78.1847	55.916	93.7595	87.409
Zfpm1	2	262.589	223.225	276.955	225.124	543.969	473.948	502.366	469.334	275.023	293.958	227.423	270.463	301.389	252.217	273.126	223.986
Zswim4	2	605.338	759.747	813.933	793.293	1205.33	1387.82	1092.21	876.341	621.552	594.215	560.603	529.465	593.951	449.707	420.899	397.711
1700097N02Rik	3	73.2486	93.9893	79.821	88.6851	72.7496	67.2548	64.1495	87.8594	85.2572	123.182	126.346	166.174	108.45	168.938	189.557	147.503
4930486L24Rik	3	319.254	224.53	245.51	295.292	147.979	159.829	184.951	150.938	293.358	350.65	469.821	411.424	248.426	579.385	787.784	797.607
AB124611	3	229.42	185.368	212.856	179.319	248.837	295.921	187.45	214.767	245.687	301.657	321.013	364.437	218.16	437.81	513.639	595.474
Abcg3	3	19.3487	35.246	45.9576	50.6772	60.3491	41.9353	17.4953	26.2827	86.1739	109.884	148.808	153.568	61.7911	126.108	267.011	241.467
Aldoc	3	525.179	661.842	694.201	710.455	512.554	549.115	524.86	487.357	749.897	975.66	1370.16	1332.83	485.502	1205.17	1652	1977.63
Cd226	3	275.028	272.83	215.275	257.284	320.76	187.522	344.908	105.882	253.021	367.447	470.757	579.89	273.646	511.572	809.185	910.146
Clec12a	3	95.3614	91.3785	77.4022	123.769	71.0962	56.1775	49.9867	145.681	140.262	183.374	271.411	427.468	78.1847	360.48	611.475	628.252
Ctla2a	3	4343.78	3508.94	3593.16	3982.06	2892.62	2502.67	3140.83	3567.69	3911.75	4914.7	6308.89	6326.07	3959.68	7119.18	9520.67	9737.36
Ctla2b	3	844.432	865.485	787.326	996.002	505.114	570.479	713.976	842.549	913.994	1079.95	1425.37	1316.79	901.646	1607.29	2247.17	2242.04
Ctsw	3	4226.31	4846.98	4918.67	5101.83	3688.74	3360.37	4047.25	3242.54	3895.24	4905.6	6132.95	5839.01	4551.11	6788.44	8328.29	9301.41
Dkkl1	3	200.397	229.752	166.899	175.421	143.846	156.664	94.9746	121.651	179.682	255.463	362.193	395.38	143.759	354.531	629.819	676.327
Esm1	3	71.8666	37.8568	45.9576	77.9649	33.068	34.023	71.6475	26.2827	70.5893	109.184	122.603	147.838	76.9236	142.764	234.399	252.394
Eya2	3	168.61	143.595	113.685	148.133	126.485	139.257	106.638	164.455	183.349	207.17	222.744	310.574	147.542	277.201	401.535	458.897
Fam78a	3	117.474	71.7974	99.1716	114.024	106.644	124.224	87.4766	141.176	156.763	145.579	186.244	168.466	108.45	190.352	267.011	285.172
Fgl2	3	352.423	295.022	274.536	331.351	223.209	233.414	239.103	220.775	240.187	455.635	425.834	550.093	226.988	463.984	693.005	807.441
Fuom	3	93.9794	56.1325	111.266	97.4561	58.6957	49.8477	59.1509	63.8294	47.6707	97.2861	122.603	91.6822	66.8353	113.022	139.62	152.966
Gbp8	3	497.538	697.088	603.495	729.946	364.575	306.207	496.534	390.486	605.968	691.501	846.988	725.436	519.55	724.529	931.48	971.333
Gbp9	3	154.79	186.673	174.155	204.658	189.314	96.5304	194.115	223.779	211.768	313.555	329.436	390.796	186.634	330.737	527.907	596.566
Gimap7	3	2695	2545.54	2485.34	2637.16	2631.39	2424.34	2765.1	2526.9	2946.42	3581.39	4684.17	4918.75	2529.65	4682.67	6209.53	7785.96
Gmfg	3	3148.31	2925.42	3376.67	3016.27	2064.27	1932.98	2506	2557.68	3281.03	3482.7	4920.02	4780.08	3088.29	5331.05	6503.04	6095.69
Gstp3	3	223.892	270.219	239.463	321.605	205.022	197.017	183.284	204.254	237.437	367.447	453.911	438.929	267.341	522.279	655.298	635.901
Ifi27l2a	3	1400.02	1747.94	2077.77	1789.29	2094.03	1851.48	2267.73	2017.01	1945.33	2407.66	3716.45	3659.27	2061.81	4724.31	7269.42	5323.21
Ifngr1	3	7005.61	7269.81	6123.24	7451.49	5299.15	4881.91	5156.96	5258.04	6796.74	8356.81	9919.59	11136	6136.24	10424.2	14345.2	16710.4
Il18	3	70.4845	79.6299	65.3081	89.6596	80.1899	39.5616	45.8211	89.3612	68.7558	98.6859	142.257	135.231	59.269	147.523	158.984	243.653
Izumo4	3	189.341	137.068	187.459	197.836	170.3	137.674	196.614	118.648	171.431	185.473	256.436	296.821	157.63	303.374	357.713	440.323
Kremen2	3	58.0461	36.5514	50.7952	64.321	84.3234	87.8268	58.3178	49.5617	56.8381	100.786	138.513	136.377	63.0522	122.539	139.62	170.448
Lair1	3	89.8332	138.373	83.4493	109.151	122.352	56.9688	75.8131	96.8706	122.844	130.881	152.552	167.32	117.277	196.301	239.494	297.191
Ly6a	3	25609.4	23293.7	26576.8	28899.6	20876.7	18401.7	21567.6	21458	31339.8	31339.4	41329.3	39814.2	34418.9	48733.8	57601	58901.7
Ly6c2	3	1368.23	1464.67	1551.67	1660.65	1571.56	1266.76	1565.42	1995.98	1529.13	1912.83	3759.51	3651.25	2018.93	5044.34	8373.13	9240.22
Lypd6b	3	91.2153	83.5461	59.2611	82.8377	48.7753	11.8685	52.486	26.2827	55.9214	97.986	141.321	159.298	25.2209	132.057	222.169	256.764
Mgarp	3	171.374	191.895	310.818	283.597	200.061	145.587	242.435	270.336	328.194	434.638	475.437	424.03	221.944	436.621	431.09	682.883
Mgst2	3	516.887	452.976	430.55	394.697	389.376	247.656	435.717	507.632	537.212	619.411	1064.12	1030.28	481.719	1081.44	1636.72	1435.69
Mndal	3	1055.89	1160.51	1104.19	1179.22	867.208	668.592	880.598	1042.3	874.574	1140.14	1504.93	1536.82	914.256	1591.82	2115.7	2420.14
Ms4a4b	3	21721.7	27021.9	26124.5	29593.5	20741.1	20272.2	24398.5	24364.8	24218.5	30060.7	43388.3	41393.4	26995.2	48686.2	67089	74447.3
Mxd3	3	494.774	447.755	423.293	486.306	457.992	373.462	376.566	364.954	506.959	669.804	794.578	801.074	442.626	856.585	1237.22	1046.72
N4bp2l1	3	153.408	134.457	134.244	188.09	147.153	187.522	139.13	165.206	207.184	200.171	305.103	286.507	146.281	230.802	395.421	514.621
Nmb	3	91.2153	93.9893	85.8681	132.54	85.9768	68.8372	85.8104	72.0897	104.509	95.8863	146	130.647	104.667	187.973	183.443	148.595
Pglyrp1	3	538.999	557.409	447.482	634.439	358.788	377.418	429.885	376.969	482.207	695.001	1043.53	999.336	498.112	1234.91	1559.26	1329.71
Pglyrp2	3	273.646	174.925	204.39	225.124	238.916	204.138	243.268	238.046	314.443	361.848	428.642	505.398	214.377	423.534	579.882	750.625
Plac8	3	7703.55	8132.69	7515.27	7435.9	5393.39	4188.79	5955.91	6407.73	8024.26	8169.23	12038.5	11946.2	8466.64	13674.4	17449.5	17382.4
Ptpn18	3	664.766	676.201	601.077	582.788	591.917	496.894	640.662	556.443	682.057	703.399	930.283	954.641	802.024	1244.43	1700.92	1263.06
Rgs10	3	63.5743	62.6596	76.1928	60.4228	70.2695	51.4301	94.1415	33.0411	58.6716	88.1874	72.0642	108.873	50.4417	153.472	145.735	206.504
Selenop	3	439.492	569.158	521.256	570.118	453.858	465.245	358.238	610.51	518.877	606.113	844.181	1005.07	443.887	893.466	1290.21	1708.85
Smpdl3a	3	400.794	332.879	391.849	463.891	175.26	295.13	399.893	280.85	324.527	429.739	617.693	590.204	334.176	692.407	864.218	1019.41
Susd3	3	785.004	684.033	663.966	744.565	643.173	432.013	489.036	527.156	973.582	1062.45	1321.49	1343.14	765.453	1363.4	1903.73	1927.37
Tesc	3	330.31	262.387	308.399	317.707	178.567	166.159	209.944	274.091	366.698	457.735	625.18	654.382	384.618	690.027	942.691	931.999
Tnfaip8l2	3	863.781	930.755	833.283	947.273	710.135	495.312	748.967	660.072	837.904	938.566	1080.96	1149.47	842.377	1217.07	1526.65	1711.03
Txnip	3	1176.12	1084.79	1499.67	1518.37	1139.19	1451.12	1167.19	1441.04	1599.72	1721.05	2306.05	2410.1	1576.3	2272.33	3017.63	3566.29
Ypel3	3	639.889	736.25	723.227	798.166	531.568	691.537	631.498	645.053	600.467	755.192	1173.62	1061.22	610.345	1132.6	1769.2	1845.42
Apol7e	4	84.305	40.4676	58.0517	79.914	144.673	102.86	161.624	180.224	87.0907	120.383	165.654	212.015	46.6586	195.111	252.743	355.099
BC147527	4	53.8999	103.127	52.0046	68.2193	144.673	50.6389	183.284	105.882	121.01	165.176	330.372	389.65	69.3574	322.409	525.869	716.754
Bend5	4	37.3153	35.246	44.7482	52.6263	65.3093	62.5074	91.6422	84.1047	66.0056	92.3868	116.987	107.727	22.6988	115.401	151.85	159.521
Calhm6	4	121.62	104.433	107.637	125.718	203.368	128.971	174.12	189.986	92.5911	209.27	210.577	272.755	138.715	289.098	419.88	408.637
Castor1	4	142.351	138.373	120.941	153.006	238.09	182.775	147.461	221.526	221.852	208.57	268.603	272.755	229.51	260.545	353.636	297.191
Cbx2	4	45.6076	54.8271	62.8893	67.2447	128.139	70.4197	140.796	123.153	84.3404	143.479	134.769	175.342	87.012	99.935	129.429	144.225
Cdc25b	4	526.561	596.571	621.637	622.745	962.279	1307.91	1085.54	1321.65	807.651	942.765	1133.37	1151.76	809.59	1025.52	1436.97	1684.81
Cxcr3	4	136.823	165.787	123.36	127.668	279.425	154.29	266.595	226.782	116.426	251.264	518.488	561.554	151.325	682.889	1330.98	1440.06
Ddx58	4	214.218	186.673	226.16	179.319	484.446	466.036	287.423	571.461	283.274	281.36	470.757	507.69	244.642	441.379	608.418	752.81
Dhx58	4	174.138	215.392	267.28	268.979	518.341	493.729	517.362	593.238	330.028	317.755	551.244	704.807	237.076	556.781	838.74	1004.11
Dpp4	4	1026.86	1054.77	846.587	1239.64	2070.06	1988.37	1954.48	1938.16	1532.8	1912.13	2100.16	2544.18	1250.95	2101.01	2618.13	3373.99
Epsti1	4	1514.73	1261.02	1379.94	1256.21	1426.88	1668.71	1727.87	1525.9	1505.29	1790.34	2763.71	3094.28	1421.2	3120.59	4618.68	5899.02
Fam102a	4	395.266	330.268	280.583	324.529	496.02	567.314	549.853	683.351	440.037	506.028	588.68	600.519	392.184	598.42	750.076	930.906
Fam189b	4	461.605	424.257	365.242	449.273	464.605	469.201	507.365	539.171	473.957	646.708	820.783	785.029	382.096	952.951	1295.31	1478.3
Gbp5	4	215.6	237.584	102.8	171.523	316.626	371.879	284.924	299.623	330.028	345.051	258.308	441.221	254.731	419.965	423.956	422.841
Gbp6	4	968.817	939.893	1017.11	1028.16	1268.98	850.575	1123.87	1233.79	992.834	1420.8	1940.12	2191.21	885.252	2236.64	3127.7	3764.05
Gm12250	4	107.8	88.7677	104.009	114.998	239.743	213.633	234.937	215.518	163.18	162.377	212.449	232.644	143.759	246.268	338.35	292.82
Gm4759	4	49.7538	48.3001	29.0258	62.3719	56.2156	21.3633	84.9773	103.629	58.6716	79.0887	63.6411	91.6822	51.7028	110.642	156.945	178.096
Ifi203	4	139.587	152.733	153.595	186.141	195.928	159.829	167.455	206.507	113.676	239.366	321.013	433.199	134.932	379.515	648.164	726.587
Ifi206	4	116.092	137.068	158.433	118.896	420.79	269.019	319.915	425.029	229.186	387.745	798.322	939.743	142.498	866.103	1781.43	2019.15
Ifi208	4	22.1128	15.6649	14.5129	22.4149	53.7355	102.069	102.473	102.878	39.42	93.7866	244.27	278.485	35.3092	309.323	749.057	917.795
Ifi209	4	400.794	438.617	364.032	423.934	783.712	555.445	777.292	904.125	556.464	811.184	1468.43	1978.04	378.313	1872.59	3369.23	4831.53
Ifi213	4	29.023	31.3298	27.8164	34.1096	85.9768	60.1337	91.6422	115.644	33.0028	65.7906	238.654	317.45	49.1807	327.168	610.456	799.792
Ifi214	4	73.2486	52.2163	77.4022	39.957	108.298	121.85	209.944	164.455	69.6725	148.379	267.667	418.3	66.8353	398.55	705.235	1052.19
Ifit1bl1	4	5.5282	5.22163	7.25646	13.6439	51.2554	0	42.4887	58.5729	1.83349	52.4925	117.923	127.209	8.8273	153.472	304.718	449.064
Ifit2	4	64.9563	67.8812	49.5858	54.5754	148.806	72.0022	62.4833	162.202	74.2563	107.785	112.308	127.209	61.7911	130.867	175.29	172.633
Irf7	4	203.161	255.86	216.484	261.182	1197.89	678.878	848.107	863.575	378.615	499.729	791.77	999.336	274.907	862.534	1539.9	1779.87
Irgm1	4	867.927	844.599	769.185	854.69	1579.82	1778.69	1771.19	1925.4	1006.58	1209.43	1526.45	1633.09	967.22	1489.51	1978.12	2597.14
Isg15	4	136.823	109.654	156.014	154.955	503.46	259.524	539.023	346.181	198.933	220.468	379.039	381.627	205.55	421.155	686.89	595.474
Isg20	4	440.874	319.825	371.289	358.639	692.775	609.249	741.469	765.953	369.448	545.222	796.45	780.445	363.18	927.968	1494.04	1357.02
Itgb7	4	1259.05	966.001	1227.55	1340.02	2456.13	2382.4	2489.34	2902.36	1768.4	2721.21	3547.99	3981.3	1243.39	3586.95	5714.24	6457.34
Lgals3bp	4	1974.95	1537.77	1803.23	1952.05	4321.16	2975.83	3384.93	3871.07	2804.32	2844.39	3580.75	4389.29	2151.34	3903.41	5679.58	6256.3
Ltb	4	1268.72	994.72	916.733	1046.68	1563.29	1137.79	1377.13	1411.01	1202.77	1950.62	2611.16	3017.49	921.823	2827.92	4798.04	4953.91
Matk	4	58.0461	105.738	89.4963	98.4307	157.073	181.192	104.972	182.477	69.6725	150.478	167.526	181.072	70.6184	234.371	255.8	307.024
Ms4a4c	4	1051.74	1646.12	1454.92	1592.43	2137.85	2103.89	2533.49	2776.21	1819.74	2262.78	3906.44	4179.56	1841.12	4279.36	6223.8	7211.24
Oas3	4	80.1589	69.1866	72.5646	63.3465	202.542	175.654	209.111	215.518	192.516	160.977	221.808	252.126	126.104	223.664	350.579	392.248
Phf11a	4	123.002	139.679	140.292	146.184	322.413	211.259	347.407	352.939	188.849	270.161	446.424	468.725	167.719	486.588	689.948	831.478
Phf11b	4	1961.13	2539.02	2124.93	2601.1	3012.5	2514.54	3072.51	3300.36	3093.09	3549.19	4401.53	4488.99	2539.74	4972.95	6383.8	6964.31
Pik3ip1	4	244.623	202.338	257.604	274.826	323.24	282.47	414.889	416.018	237.437	333.152	486.667	552.386	203.028	522.279	881.543	969.147
Prss16	4	125.767	95.2947	125.779	120.846	188.488	144.004	249.1	223.779	150.346	205.771	236.782	264.732	182.851	251.027	288.412	291.728
Pygl	4	30.4051	54.8271	74.9834	49.7026	152.113	213.633	131.632	185.481	67.8391	93.0867	231.167	194.825	32.7871	135.626	216.055	384.6
Rab37	4	149.261	215.392	151.176	169.574	360.441	352.099	526.526	455.066	200.767	262.462	350.026	485.916	151.325	437.81	780.65	789.959
Rasgrp2	4	236.331	122.708	148.757	158.853	186.008	165.368	204.112	198.998	185.182	286.259	333.18	379.335	147.542	449.707	766.382	682.883
Rtp4	4	67.7204	37.8568	79.821	74.0666	233.129	261.898	331.578	378.471	86.1739	127.382	313.526	359.853	46.6586	383.084	641.03	941.832
S1pr1	4	123.002	63.965	126.988	85.7614	226.516	155.873	107.471	232.79	217.268	267.362	327.565	434.345	150.064	329.547	446.377	567.066
Scml4	4	60.8102	86.1569	112.475	80.8886	169.474	186.731	136.63	132.165	85.2572	123.182	141.321	191.387	75.6626	183.214	241.533	256.764
Slamf6	4	187.959	178.841	208.018	174.446	387.722	214.424	374.067	454.315	239.27	284.859	478.244	610.833	196.723	605.558	1028.3	1157.08
Slc27a1	4	100.89	110.96	58.0517	91.6088	233.129	150.334	191.616	153.191	117.343	161.677	147.872	206.285	133.671	155.851	219.112	232.726
Ssbp2	4	439.492	402.065	374.917	444.4	705.175	604.502	775.626	606.755	416.202	524.225	677.591	818.264	450.192	791.152	1112.88	1293.65
Trim12c	4	98.1255	100.516	149.967	140.337	187.661	189.896	217.442	283.102	194.35	182.674	262.988	285.361	186.634	289.098	339.369	423.934
Trim30a	4	445.02	485.612	625.265	566.22	982.12	964.513	946.414	1100.12	913.077	761.491	1080.96	1024.55	634.305	1108.8	1478.75	1538.4
Trim30d	4	27.641	43.0784	35.0729	45.8044	94.2438	72.0022	89.1429	90.8631	65.0888	67.8903	82.3591	97.4124	61.7911	85.6585	134.525	119.095
Trim5	4	56.664	48.3001	54.4234	49.7026	104.164	121.85	46.6542	85.6066	43.087	103.585	119.795	108.873	47.9196	130.867	141.658	198.855
Xaf1	4	435.346	370.736	391.849	402.494	862.248	519.84	838.11	717.143	687.558	757.992	1026.68	1093.31	479.196	1133.79	1764.11	1932.83
Zbp1	4	521.033	527.385	497.067	532.11	1043.3	642.481	934.75	913.888	577.549	744.694	900.335	1001.63	518.289	1046.94	1335.05	1559.16
9930012K11Rik	5	88.4512	75.7136	79.821	65.2956	38.8549	56.1775	45.8211	82.6028	103.592	95.8863	85.1668	95.1203	60.5301	107.073	142.678	179.188
Adgrg5	5	483.717	454.282	394.268	534.06	324.893	252.403	307.418	223.779	407.034	535.423	499.77	584.474	385.879	580.575	677.718	882.831
Adora2b	5	349.659	375.957	322.912	308.936	207.502	277.723	169.122	173.466	460.205	463.334	358.449	399.964	407.317	334.306	288.412	260.042
AI413582	5	1098.73	1157.9	1087.26	1168.5	690.295	575.226	770.628	568.458	993.75	1035.15	1113.72	1087.58	1146.29	1270.6	1635.7	1172.37
Amn1	5	199.015	207.56	220.113	260.208	155.42	125.015	133.298	132.915	240.187	228.167	264.859	245.25	272.385	266.493	285.355	277.524
Ankrd37	5	433.964	311.992	320.494	375.206	300.092	265.854	259.097	165.957	396.033	417.84	613.95	546.655	389.662	628.163	650.202	695.994
Atp2b4	5	98.1255	58.7433	97.9622	71.143	70.2695	31.6493	36.6569	63.0785	114.593	76.989	102.013	101.996	98.3614	133.247	144.716	138.762
AW112010	5	25942.5	23054.8	23315	28218.4	9690.58	8171.06	10417.2	9873.29	25252.6	25374.9	31490.2	29358.9	27591.6	38553.5	44308.5	39382.1
Ccr2	5	620.54	475.168	331.378	468.764	105.818	85.4531	156.625	109.636	339.195	377.946	377.167	413.716	368.225	454.466	738.866	819.459
Ccr5	5	538.999	458.198	428.131	581.813	259.584	224.71	174.953	223.028	458.372	485.731	590.552	734.604	486.763	741.184	765.363	954.943
Cd200r1	5	117.474	96.6001	81.0305	114.998	27.2811	24.5282	24.1602	63.0785	90.7576	76.989	73.0001	108.873	61.7911	95.1762	149.811	158.429
Cd52	5	17594.9	16651.8	18471.3	17196.1	9125.94	8273.92	9927.35	9790.69	15143.7	15502.1	20391.4	19080.2	17364.6	25882	31337.1	24766.2
Cd93	5	129.913	131.846	136.663	100.38	86.8035	62.5074	20.8278	61.5766	87.0907	103.585	105.757	124.917	90.7951	124.919	97.836	154.058
Clec2i	5	171.374	223.225	154.804	210.505	50.4287	72.7934	67.482	51.8145	156.763	152.578	178.757	182.218	168.98	193.921	216.055	196.67
Crip1	5	6274.51	6842.95	7481.41	6319.05	3726.76	3726.71	4521.29	4385.46	6157.77	6272.5	8055.28	7708.18	7384.67	9095.27	10966.8	6622.32
Cxcr6	5	9285.99	9628.68	7608.4	9615.02	1865.86	1662.38	1712.88	1676.84	5086.1	6355.79	7265.38	7444.6	5489.32	8107.82	10763	14194.1
Cysltr1	5	179.666	112.265	126.988	142.286	52.9088	87.0356	23.3271	97.6215	162.264	164.476	168.462	152.422	117.277	147.523	165.098	171.54
Ebpl	5	733.868	747.998	740.159	766.005	388.549	410.65	407.391	422.776	677.474	710.398	747.783	700.223	813.373	785.203	929.442	839.126
Edaradd	5	85.6871	75.7136	95.5434	100.38	61.1758	43.5178	23.3271	10.5131	84.3404	85.3878	118.859	75.6379	80.7068	99.935	110.066	131.114
Fcrl6	5	146.497	103.127	71.3552	69.1938	66.136	13.451	50.8198	18.0224	101.759	81.1884	52.4103	76.7839	146.281	67.813	69.3005	76.4829
Glrx	5	2577.52	2080.82	2115.26	2265.85	1103.64	1090.32	1175.52	1363.7	2202.02	2285.17	2956.5	3263.89	1881.48	3142	3838.03	4709.16
Gm13546	5	749.071	703.615	798.21	717.277	345.561	360.011	480.705	265.08	881.908	747.493	904.078	945.473	870.12	914.881	1055.81	1054.37
Gm33104	5	287.466	195.811	215.275	253.386	80.1899	177.236	90.8091	117.146	207.184	185.473	276.09	245.25	196.723	292.667	467.778	449.064
Gm5547	5	123.002	77.019	101.59	114.024	52.0821	51.4301	39.1562	84.1047	142.095	86.7876	173.141	150.13	137.454	191.542	309.814	314.672
Gng2	5	2594.11	2130.42	2369.23	2348.69	1210.29	1315.82	1170.52	1235.29	2133.26	2117.9	2390.29	2286.33	2711.24	3026.6	3026.8	2905.26
Gpr183	5	1510.58	1391.56	1475.48	1484.26	505.94	626.656	609.837	703.626	1337.53	1246.52	1432.86	1427.95	1418.67	1358.64	1499.13	1589.75
Gzma	5	21864	18650.4	15700.6	22190.8	8305.86	6601.25	9390.83	6450.53	16246.5	19835.9	22416.6	22665	15485.6	25960.5	26445.3	33145.5
Gzmc	5	107922	106092	120143	107897	42134.4	41728	45397	50193.2	103072	86603.5	94442.5	87639.1	129165	115182	100002	102960
H1f3	5	88.4512	104.433	77.4022	102.329	53.7355	62.5074	54.1522	73.5916	92.5911	126.682	98.2694	120.333	123.582	122.539	152.869	128.928
H1f4	5	248.769	236.279	283.002	250.462	192.621	144.796	206.611	182.477	268.606	287.659	376.231	332.348	348.048	365.239	482.046	339.803
H1f5	5	345.512	344.628	264.861	326.478	215.769	193.852	225.773	205.756	351.113	376.546	341.603	440.075	403.534	548.453	547.27	414.1
H4c4	5	149.261	140.984	212.856	148.133	101.684	91.783	122.467	119.399	208.101	186.173	266.731	273.901	324.088	404.499	441.281	237.097
Hcst	5	447.784	454.282	484.973	420.036	219.076	271.393	324.08	277.095	384.116	480.131	625.18	626.877	465.325	738.805	1109.83	674.142
Hilpda	5	2056.49	2054.71	2121.3	2152.81	1113.57	1168.65	1144.69	1091.86	2066.34	2012.91	2397.77	1966.58	2194.22	2261.62	2445.9	2408.12
Ica1	5	157.554	134.457	139.082	142.286	138.886	54.5951	74.1469	81.8519	145.762	133.681	146.936	187.949	122.321	180.835	255.8	253.486
Id2	5	9549.96	9208.34	9815.57	9890.82	3965.68	4141.31	4827.88	4886.33	7107.52	7215.97	8509.19	7898.43	8403.59	9397.46	9847.81	10645.3
Il18rap	5	746.307	853.736	725.646	822.53	454.685	409.859	342.409	508.383	699.476	900.071	734.681	844.623	911.734	800.669	830.587	974.61
Il24	5	100.89	60.0487	53.214	47.7535	69.4428	25.3194	38.3231	24.7808	164.097	109.884	99.2053	122.625	114.755	107.073	80.5109	69.9272
Il3	5	1242.46	1302.8	1517.81	1315.66	865.555	1421.85	1168.85	759.195	1600.63	1680.46	1930.76	1784.37	2668.37	1905.9	1946.53	2225.65
Iqcg	5	120.238	135.762	128.197	107.202	62.0025	78.332	37.49	102.878	99.0083	102.185	149.744	121.479	126.104	152.282	147.773	181.374
Kbtbd11	5	113.328	74.4082	77.4022	77.9649	57.869	71.2109	39.1562	141.176	110.009	97.986	170.334	157.006	93.3172	207.008	215.035	186.837
Lime1	5	4607.75	4880.92	4986.4	5082.34	2743.82	2769.31	2853.4	2577.96	3784.32	4163	5015.48	4642.56	4317.81	5703.43	6712.98	6823.37
Ltb4r1	5	357.951	261.081	232.207	249.488	200.888	231.04	129.965	167.458	248.438	295.358	295.744	331.202	302.65	375.946	446.377	452.342
Mblac2	5	123.002	112.265	126.988	133.515	59.5224	72.0022	67.482	109.636	121.01	117.583	162.846	144.4	138.715	159.42	188.538	134.391
Msc	5	454.694	365.514	419.665	417.112	277.771	213.633	252.433	297.37	573.882	527.025	540.95	558.116	522.072	531.797	478.989	551.769
Myl4	5	157.554	105.738	94.334	83.8123	63.6559	70.4197	67.482	57.071	153.096	120.383	144.128	169.612	117.277	160.61	205.863	210.874
Nck1	5	527.943	464.725	437.806	382.028	214.115	214.424	378.232	337.17	609.635	505.328	569.962	615.417	489.285	685.268	707.273	657.753
Npdc1	5	103.654	56.1325	106.428	102.329	107.471	63.2986	41.6555	69.086	87.0907	136.48	107.628	103.143	129.887	126.108	179.366	150.781
Osbpl5	5	142.351	65.2704	107.637	125.718	154.593	81.497	52.486	107.384	99.9251	145.579	182.5	193.679	103.406	180.835	247.647	301.561
Rnasel	5	190.723	208.865	204.39	223.175	181.047	54.5951	102.473	152.44	166.847	233.767	216.193	239.52	226.988	208.198	278.221	295.005
S100a10	5	19082	18476.7	20549.1	19026.4	9890.64	9501.91	11424.4	10948.6	19590.8	18042.7	22169.6	20327.1	22927	25734.4	27906.7	25148.7
S100a11	5	14416.2	14961.3	16802.3	13637	6778.94	7020.61	8253.63	7593.45	12757.4	12122.3	14477.4	13224	15199.4	16239.4	16398.7	12222
S100a4	5	815.409	622.679	665.175	627.617	227.343	179.61	196.614	206.507	514.293	605.413	816.104	915.676	909.212	1559.7	2539.66	2048.65
S100a6	5	3509.02	3040.29	3422.63	3194.61	1126.79	888.554	1439.62	1315.64	2581.55	2719.11	3618.18	3188.25	3148.83	4755.24	6383.8	4620.66
Sgsh	5	88.4512	91.3785	68.9364	58.4737	57.0423	81.497	29.992	84.1047	78.84	104.285	120.731	124.917	95.8393	107.073	125.352	179.188
Sh3bgrl3	5	18106.2	17022.5	18223.4	17410.5	10535.5	10662.7	10842.9	10326.1	15686.4	16073.2	19202.8	17726.8	17754.2	21781.1	25365	22154.9
Slc31a2	5	118.856	164.481	141.501	183.218	99.204	80.7057	95.8078	62.3276	156.763	158.877	189.052	160.444	181.59	160.61	191.596	198.855
Slc52a3	5	207.307	275.441	289.049	279.699	163.687	210.468	65.8158	104.38	194.35	228.867	237.718	236.082	228.249	259.355	350.579	269.875
Smpd5	5	88.4512	62.6596	108.847	74.0666	28.9345	53.8038	67.482	57.071	80.6735	102.185	121.667	113.457	88.273	135.626	136.563	136.577
Sytl1	5	341.366	323.741	295.096	309.91	185.181	117.102	179.119	148.685	310.776	343.651	338.795	367.875	233.293	394.981	400.516	455.619
Sytl2	5	338.602	335.49	296.305	289.445	248.01	144.004	69.9813	197.496	256.688	275.761	268.603	326.618	225.727	397.36	397.459	620.604
Tmsb4x	5	236636	224136	229161	211820	107739	103278	128982	132007	203547	187169	226830	215660	222525	259581	264229	230990
Tnfrsf8	5	615.012	501.276	431.759	506.772	247.183	159.038	262.43	244.805	660.972	624.311	527.847	507.69	558.642	596.041	455.549	490.583
Ubtd1	5	515.505	409.898	439.016	480.459	186.008	134.51	229.105	141.927	302.525	404.542	372.488	416.008	375.791	406.878	445.358	409.73
Wdr54	5	172.756	238.89	238.254	222.2	106.644	108.399	119.968	119.399	217.268	208.57	248.949	194.825	229.51	249.837	252.743	240.375
Zbtb3	5	80.1589	101.822	90.7057	107.202	46.2952	10.286	40.8224	60.0748	81.5902	89.5872	111.372	80.222	89.5341	92.7968	101.913	92.8721
Zfp738	5	100.89	95.2947	116.103	96.4816	41.335	66.4635	75.8131	53.3164	152.179	114.084	117.923	111.165	121.06	122.539	154.907	119.095
Zfp945	5	138.205	124.014	128.197	151.057	45.4685	56.1775	41.6555	57.071	85.2572	104.285	149.744	126.063	138.715	161.799	222.169	239.282
1110046J04Rik	6	59.4281	113.57	164.48	142.286	28.9345	34.8142	31.6582	12.015	97.1749	85.3878	94.5258	93.9743	112.233	78.5203	104.97	126.743
1700012B09Rik	6	179.666	203.644	186.249	221.225	52.0821	37.9792	54.1522	48.8108	101.759	64.3908	64.577	52.7173	113.494	89.2277	41.7841	39.3341
1810026B05Rik	6	856.871	836.766	849.006	886.851	432.364	397.99	388.23	433.289	644.471	591.415	747.783	618.855	791.935	828.033	840.778	724.402
2410004P03Rik	6	169.992	232.363	218.903	195.887	102.511	30.0668	79.9786	87.1084	170.514	160.277	159.103	119.187	132.41	170.127	133.505	104.891
4933405E24Rik	6	116.092	110.96	129.407	156.904	50.4287	41.1441	19.9947	24.7808	78.84	88.1874	76.7437	84.8061	122.321	122.539	92.7404	73.205
A430093F15Rik	6	700.699	943.81	835.702	883.927	418.31	377.418	508.198	344.679	575.715	611.013	672.911	526.027	659.526	613.886	689.948	694.902
Acoxl	6	179.666	185.368	130.616	174.446	57.869	118.685	73.3138	34.543	90.7576	113.384	88.9104	69.9077	122.321	85.6585	114.142	99.4277
Adam8	6	5450.8	5382.19	5519.75	5043.35	2177.53	2858.72	2215.24	2107.12	3665.14	3750.76	3314.95	3325.77	3860.05	3341.87	3240.82	3346.67
Afp	6	317.871	225.835	205.6	272.877	66.136	102.86	80.8118	83.3537	134.761	138.58	151.616	135.231	191.679	166.558	156.945	166.077
Akr1c18	6	863.781	554.798	432.969	663.676	321.586	11.0773	37.49	115.644	252.105	475.232	189.987	190.241	373.269	242.699	92.7404	92.8721
Anxa1	6	1093.2	1082.18	985.669	948.248	377.802	394.825	339.076	399.497	362.114	409.441	554.052	542.071	456.498	679.32	804.09	1045.63
Atf3	6	4082.58	4025.88	4309.13	3853.41	2251.93	2327.02	2126.1	1744.42	2847.41	2432.85	2171.29	1905.84	2717.55	1995.13	1623.47	1657.49
Ccl1	6	19214.6	27084.6	27066.6	24004.4	3557.29	4582.82	5118.63	4699.35	8990.51	11192.1	10565.4	9279.39	19238.5	14592.9	13488.1	9375.71
Ccl3	6	54570.2	61536.9	60724.5	55405.8	18667.7	19822.8	21996.6	17094.3	35060	33143.8	31198.2	25438.4	54948.7	40182.2	34323.1	30032.6
Ccl4	6	58290.7	69146.1	64419.2	61811.5	21526.4	20110	23685.3	18159.1	47203.1	41737.8	38503.8	32562.1	66354.8	50173.3	42677.9	37452.6
Ccl5	6	3435.78	3127.76	4584.87	4296.84	636.559	682.043	1435.45	959.695	1532.8	1613.97	1665.9	1244.59	2823.48	2184.29	1943.47	1540.58
Ccl9	6	12186.9	15927.3	16752.7	17343.3	3635.83	5244.29	4459.64	3845.54	7156.1	6918.51	6327.61	5762.23	13050.5	7787.79	6482.66	5692.51
Ccr1	6	655.092	847.209	839.33	958.968	212.462	242.908	163.29	306.381	429.953	425.539	584.001	493.938	578.819	640.06	614.532	796.515
Cd244a	6	843.05	861.569	743.787	685.117	262.064	265.063	156.625	243.303	465.706	457.035	461.398	467.579	538.465	480.64	412.746	603.122
Cd36	6	1447.01	1373.29	1104.19	1069.09	171.127	357.637	201.613	259.072	965.331	713.898	627.052	515.713	1247.17	577.005	463.702	558.325
Cd9	6	2737.84	3739.99	3723.77	4056.12	1281.39	1175.77	1728.71	1591.23	1843.57	2054.91	2043.07	1708.73	2658.28	2235.45	2096.34	1886.94
Cdkn2b	6	344.13	266.303	220.113	253.386	73.5763	64.0898	75.8131	35.2939	101.759	124.582	71.1283	84.8061	138.715	130.867	95.7978	69.9272
Ceacam-ps1	6	96.7435	150.122	128.197	114.998	59.5224	71.2109	52.486	45.0561	80.6735	88.1874	85.1668	82.514	116.016	120.16	83.5683	120.187
Ceacam1	6	337.22	372.041	310.818	341.096	66.136	198.599	179.119	45.807	57.7549	131.581	152.552	96.2664	126.104	204.629	165.098	132.206
Crem	6	3019.78	3266.13	2941.28	3235.54	1488.89	1633.9	1488.77	1566.45	2774.07	2430.75	2673.86	2560.23	2716.29	2687.54	2406.15	2546.88
Csf2	6	11198.8	11159.9	11033.4	8684.31	5129.67	4008.38	3259.96	2880.59	7849.16	6744.24	7607.92	6291.69	9981.16	7592.68	7995.04	7736.79
Entpd1	6	764.274	672.285	509.161	594.482	201.715	208.094	124.967	238.797	429.953	378.646	320.077	427.468	445.148	402.119	388.287	531.01
Fam20a	6	1194.09	1262.33	1297.7	1084.69	617.545	637.734	648.993	424.278	804.901	941.365	809.552	765.547	915.517	715.011	762.306	806.348
Fkbp11	6	861.017	909.869	881.66	806.937	320.76	333.9	309.084	278.597	571.131	487.83	450.167	398.818	625.477	496.106	428.033	309.209
Ftl1	6	65661.2	56444.5	55353.5	56096.7	30794.6	27954.3	29683.7	26553.8	37212.5	36039.9	35516.4	32668.7	42271.4	39538.6	37805.5	32624.3
Gadd45b	6	2606.55	2583.4	3074.32	2877.88	1216.08	1246.19	1302.15	1123.4	2038.84	1620.27	1790.37	1426.8	2518.3	2219.98	1889.46	1658.59
Gadd45g	6	6684.98	5433.11	5396.39	4543.4	3041.43	2860.31	2475.17	2400.74	3681.64	3346.22	3328.99	2860.49	4142.53	3388.27	2750.62	2455.1
Glipr1	6	4088.1	3629.03	3541.15	3496.73	1372.32	1278.63	1720.37	1344.17	2554.97	2336.97	2343.49	2303.52	2925.62	2688.73	2342.97	2409.21
Gm17745	6	113.328	144.9	157.223	146.184	51.2554	82.2882	67.482	39.7995	110.926	82.5882	99.2053	101.996	162.675	152.282	146.754	127.836
Gm6637	6	677.204	635.733	562.376	569.144	210.809	187.522	196.614	101.376	321.777	279.26	306.039	330.056	388.401	364.049	424.975	361.655
Gzmd	6	17593.5	15929.9	16501.2	16126.1	5214.82	4134.98	2853.4	2536.66	10745.2	8463.19	8090.85	6701.97	15553.7	10609.8	7534.39	8422.95
Gzme	6	8675.13	7666.66	8253.01	7585.98	3371.28	2318.31	2021.96	1738.41	6067.01	4972.79	4850.76	4171.54	8331.71	6170.98	4305.8	4587.88
Gzmf	6	2625.89	3202.16	3620.97	3875.83	681.201	895.675	625.666	788.481	2936.33	1954.82	1931.7	1909.28	2672.15	2667.31	1339.13	1640.01
Havcr2	6	6340.84	6913.44	6265.95	6529.56	1664.97	2559.64	2026.13	2022.27	2881.33	2859.09	2608.35	2477.71	3635.59	2951.65	2510.11	2834.24
Hid1	6	312.343	417.73	446.272	382.028	107.471	130.553	199.114	190.737	210.851	355.549	272.347	256.71	219.422	292.667	361.789	438.138
Hsd11b1	6	241.859	236.279	206.809	235.844	166.167	41.9353	125.8	47.3089	102.675	115.483	131.962	144.4	114.755	171.317	233.38	281.894
Ifng	6	92803.3	127075	110018	103453	45945.5	45060.7	60682.1	53303.6	84437.6	87819.9	82203.7	75107.2	112995	92521.9	89449.6	91504.1
Il18r1	6	982.637	1187.92	914.314	1158.75	432.364	452.585	414.889	355.943	792.984	808.384	919.989	873.273	988.658	876.81	793.899	716.754
Il1r2	6	2605.16	3228.27	3879.79	4042.48	596.051	748.506	868.935	1147.43	1845.41	2091.3	2326.64	1798.12	2233.31	2128.38	1888.44	2533.77
Jchain	6	2588.58	2208.75	4101.11	3474.31	363.748	678.878	354.072	159.949	921.328	877.675	867.578	677.303	726.361	1800.02	1778.37	1268.52
Lamc2	6	268.118	244.111	245.51	312.834	94.2438	117.894	132.465	186.983	116.426	177.775	142.257	135.231	163.936	143.954	123.314	97.2425
Lgals3	6	46579.2	52533.5	56458.9	57221.4	17312.8	19836.2	20942.7	20006.4	29610.8	30081.7	30034.9	26068.7	38901.9	30988.2	27686.6	25829.4
Lilr4b	6	1622.53	1486.86	1515.39	1425.78	586.13	550.698	473.207	558.695	1130.35	965.162	940.578	851.499	1168.99	1044.56	991.609	973.518
Lilrb4a	6	5489.5	5122.42	5133.94	5216.83	2097.34	1603.83	2100.27	1710.63	3654.14	3539.39	3400.12	3183.67	4355.64	3671.42	3398.78	3759.68
Ly96	6	138.205	160.565	206.809	212.454	66.136	88.6181	97.474	91.614	112.76	110.584	142.257	114.603	184.112	162.989	167.137	128.928
Mamdc2	6	99.5076	172.314	175.364	124.744	76.0564	73.5846	45.8211	20.2752	88.9242	103.585	58.9616	79.0759	129.887	74.9512	45.8606	91.7795
Mir22hg	6	171.374	193.2	153.595	176.396	53.7355	117.894	108.304	87.8594	88.0074	75.5892	95.4617	85.9521	93.3172	90.4174	82.5491	111.446
Mxd4	6	157.554	127.93	180.202	145.21	70.2695	95.7392	81.6449	51.0636	77.0065	101.485	112.308	137.523	88.273	178.455	217.074	161.707
Mzb1	6	599.81	404.676	582.935	402.494	175.26	206.512	63.3164	109.636	275.023	125.282	193.731	71.0537	116.016	214.146	189.557	118.002
Nrgn	6	2943.77	4032.4	3397.23	3293.04	1358.27	1394.94	1301.32	1285.6	1798.65	2119.3	1966.32	1754.57	2311.49	2158.12	1916.97	1242.3
Nrn1	6	3441.3	4622.45	5380.66	5185.64	1760.87	1909.24	2686.78	2743.16	3497.38	3328.72	4094.56	3824.3	4534.71	4280.55	4179.43	3996.78
Nupr1	6	1129.13	1264.94	1144.1	1076.89	491.887	528.543	545.688	527.156	798.484	736.295	827.335	820.556	992.441	764.978	854.027	524.454
Oit3	6	161.7	160.565	164.48	118.896	42.1617	64.8811	51.6529	71.3388	53.1711	60.8913	56.1539	58.4474	68.0963	58.2954	101.913	91.7795
Perp	6	946.704	1377.2	1203.36	1241.59	515.861	591.842	613.17	469.334	828.737	694.301	776.796	693.347	1180.34	970.797	785.746	726.587
Prdm1	6	598.428	541.744	550.281	643.21	150.459	376.627	309.917	388.233	263.106	307.256	277.026	291.091	336.699	316.461	293.508	238.19
Ramp3	6	458.841	654.009	558.747	584.737	115.738	157.455	103.306	188.485	297.942	293.958	357.513	264.732	364.442	371.187	288.412	258.949
Rbpms2	6	326.164	317.214	228.578	199.785	71.0962	189.105	86.6435	63.8294	112.76	97.986	74.8719	57.3014	184.112	84.4688	58.0901	67.742
Rgs1	6	11248.5	13180.7	12692.8	12392.5	5791.03	6171.62	5470.21	5201.72	9529.55	8846.04	8663.62	7757.46	11005.1	8775.24	7928.79	8994.39
Rgs2	6	4824.74	5922.63	6461.88	6870.66	1780.71	2710.76	2938.38	2811.5	3967.67	3734.67	4011.26	3270.76	4855.02	3937.91	3537.38	3577.21
Scimp	6	391.12	407.287	407.571	429.781	67.7894	125.806	95.8078	89.3612	167.764	187.573	157.231	155.86	226.988	129.678	108.027	116.91
Serpinb1b	6	392.502	450.366	337.425	383.977	88.4569	151.125	121.634	173.466	260.355	229.567	256.436	184.511	286.257	217.715	211.978	250.208
Serpinb9b	6	29949	44955.6	43075.5	46916.3	8913.48	10504.4	13984.6	12127.6	18908.8	20505	21880.4	21350.5	27860.2	24870.7	21750.2	24483.3
Slc15a3	6	261.207	375.957	475.298	417.112	84.3234	198.599	79.1455	178.722	168.681	146.979	173.141	176.488	261.036	191.542	184.462	173.725
Slc1a2	6	157.554	79.6299	126.988	150.082	52.0821	29.2756	89.976	28.5355	78.84	93.7866	67.3847	68.7617	69.3574	60.6748	45.8606	34.9636
Slc37a2	6	843.05	998.637	989.297	889.774	236.436	515.884	449.047	316.894	473.04	438.137	413.667	389.65	746.538	549.642	428.033	606.4
Slc39a4	6	1007.51	967.307	1055.81	952.146	470.392	431.222	487.37	328.909	691.225	728.596	716.899	701.369	808.329	710.252	630.839	642.456
Slc7a11	6	143.733	176.23	149.967	175.421	52.9088	37.9792	49.1535	39.7995	83.4237	86.0877	83.295	91.6822	136.193	101.125	90.7021	74.2977
Smim3	6	3297.57	3768.71	3627.02	3562.02	1690.6	1447.96	1747.03	1750.43	2309.28	2271.88	2377.18	2138.49	2773.03	2294.94	1940.41	2159
Srxn1	6	1426.28	1545.6	1319.47	1341.97	553.062	698.658	542.355	399.497	1111.09	963.762	844.181	861.813	1254.74	889.897	794.918	857.701
St3gal6	6	403.559	394.233	241.882	260.208	166.167	68.046	97.474	90.1122	128.344	150.478	70.1924	75.6379	139.976	122.539	114.142	136.577
Sv2c	6	572.169	637.039	553.91	498.001	48.7753	272.975	115.802	80.35	393.283	353.449	381.847	312.866	346.787	325.978	391.344	354.006
Thy1	6	29907.6	26809.2	27924.1	26266.4	2793.42	3069.98	2604.3	2924.89	3016.09	2651.92	2998.62	2620.97	3187.92	2925.48	3125.66	2426.69
Timp1	6	110.564	144.9	230.997	231.946	48.7753	49.0564	69.1482	123.904	207.184	151.178	125.41	151.276	226.988	180.835	142.678	96.1499
Ttc39c	6	4759.78	5589.75	5582.64	5392.25	1917.94	2508.21	2275.23	1983.97	3322.28	3345.52	3254.12	3048.43	3600.28	2901.68	2395.96	2585.12
Ugt1a10	6	56.664	152.733	128.197	130.591	37.2015	83.0794	81.6449	107.384	58.6716	49.6929	53.3462	37.8189	122.321	48.7778	58.0901	52.4454
Utf1	6	363.479	295.022	298.724	287.496	104.164	128.971	139.963	102.127	217.268	185.473	217.129	179.926	254.731	223.664	203.825	195.578
Xcr1	6	179.666	191.895	135.454	198.81	53.7355	42.7266	26.6595	36.7958	108.176	99.3858	116.987	97.4124	133.671	122.539	135.544	202.133
