# Supplementary material for: Fine-tuning BACH2 dosage balances stemness and effector function to enhance antitumor T cell therapy
Source: Nat Immunol. 2026 Jan 16;27(3):436–51. doi: 10.1038/s41590-025-02389-z (PMC12956556; doi:10.1038/s41590-025-02389-z)
Supplement: Supplementary file 3 — DEGs between intratumoral Slamf6+ and Slamf6− OT-I cells transduced with BACH2OE, BACH2DE or empty control vectors. [file 41590_2025_2389_MOESM3_ESM.xlsx]

## Sheet: Supplementary_Table_2
Supplementary Table 2. Mean log(normalised count) normalised across all replicates in each gene of differentially expressed genes (q < 0.05; log2FC > 1) between Slamf6+ and Slamf6– across all vectors from intratumoral transduced OT-I cells in indicated groups.
Gene Name	Cluster	Empty Vector (Slamf6–)	Empty Vector (Slamf6+)	BACH2DE-10% (Slamf6–)	BACH2DE-10% (Slamf6+)	BACH2DE-5% (Slamf6–)	BACH2DE-5% (Slamf6+)	BACH2OE (Slamf6+)
1700008J07Rik	B	0.258428	0.73935	0.683942	0.784258	0.595763	0.605548	0.747317
4833419F23Rik	B	0.136466	0.652055	0.864288	0.877794	0.784888	0.713071	0.869009
A930006K02Rik	B	0.52936	0.879745	0.822238	0.867263	0.833599	0.850824	0.926926
Acer2	B	0.444891	0.844199	0.586558	0.758644	0.512338	0.617587	0.670567
Aff3	B	0.235889	0.799719	0.696865	0.831107	0.606851	0.778859	0.953753
Afg1l	B	0.440003	0.758345	0.598839	0.558798	0.548924	0.610351	0.613083
Alcam	B	0.156794	0.649986	0.556105	0.71104	0.478182	0.689789	0.873769
Alkbh2	A	0.265432	0.675183	0.440484	0.549909	0.499948	0.58333	0.528358
Ano8	C	0.834015	0.374155	0.716343	0.544652	0.648262	0.686896	0.47242
Apbb1	C	0.75531	0.361087	0.933719	0.697245	0.836386	0.729017	0.653967
Arl5c	B	0.565989	0.846816	0.74599	0.853543	0.650426	0.815086	0.946421
Asap1	A	0.239744	0.60785	0.318701	0.569866	0.259569	0.524249	0.902532
Bambi-ps1	B	0.249239	0.648901	0.586757	0.742451	0.527473	0.614914	0.945455
Bmpr1a	C	0.440484	0.0747841	0.846354	0.833295	0.750464	0.611169	0.702766
Btbd11	B	0.599593	0.918697	0.824251	0.894417	0.762595	0.903121	0.946903
Btla	A	0.340613	0.797082	0.355322	0.741545	0.357748	0.621685	0.911013
C1qtnf6	D	0.687932	0.362603	0.590323	0.360705	0.702596	0.451122	0.315759
Camk2d	B	0.477391	0.910736	0.680943	0.880494	0.648805	0.878319	0.895771
Capn3	A	0.112226	0.530001	0.574783	0.835901	0.467767	0.760186	0.937041
Ccdc126	B	0.438597	0.873301	0.745856	0.778952	0.796676	0.718671	0.806335
Cd22	A	0.169418	0.809245	0.368505	0.718989	0.237667	0.748532	0.742347
Cd274	A	0.332518	0.724246	0.604257	0.622825	0.508253	0.485604	0.442854
Cd68	A	0.230387	0.641863	0.380266	0.473228	0.29659	0.4361	0.314981
Cd74	A	0.381042	0.668734	0.0835546	0.45789	0.185662	0.388696	0.33574
Cd79a	A	0.184872	0.630932	0.174301	0.41163	0.18379	0.343527	0.462711
Cd79b	B	0.547948	0.726579	0.446506	0.628689	0.52859	0.593506	0.693585
Cenpv	B	0.422007	0.803584	0.586404	0.724139	0.751493	0.813898	0.824744
Chchd6	D	0.588017	0.261829	0.398926	0.470177	0.442186	0.456282	0.56983
Chl1	C	0.849266	0.168764	0.805719	0.446669	0.693914	0.534091	0.441222
Ciita	A	0.480132	0.925184	0.419784	0.490533	0.500759	0.60905	0.510524
Cldn10	B	0.316221	0.732442	0.670532	0.772043	0.609179	0.754361	0.963786
Cmah	A	0.229829	0.623347	0.45392	0.708512	0.295586	0.655543	0.914564
Crtam	A	0.261137	0.725961	0.53591	0.819596	0.390731	0.804705	0.767065
Csf1	D	0.838042	0.505816	0.814995	0.505921	0.791429	0.522683	0.268171
Cxcr5	A	0.141282	0.842167	0.201327	0.664679	0.244457	0.688094	0.802851
Dapk2	D	0.844454	0.429794	0.754954	0.554838	0.767584	0.624141	0.376736
Dgat2	A	0	0.685731	0.579538	0.754189	0.517881	0.779502	0.70872
Dglucy	A	0.2696	0.657533	0.496687	0.669631	0.529747	0.512165	0.606698
Dzip1	B	0.310162	0.624247	0.750944	0.789335	0.725238	0.73065	0.884883
Emb	B	0.351503	0.741113	0.732467	0.910808	0.563859	0.820117	0.889024
Extl2	C	0.908037	0.332752	0.802342	0.770755	0.849633	0.778488	0.77652
Fcgr2b	A	0.163515	0.555783	0.578872	0.697366	0.6663	0.57183	0.570549
Fcrl1	A	0	0.608442	0.399797	0.481176	0.17682	0.306028	0.7038
Fgf13	B	0.580064	0.900878	0.867555	0.904304	0.841737	0.912222	0.972989
Foxk1	D	0.382049	0.0624058	0.409778	0.308811	0.344172	0.274635	0.334961
Frat2	B	0.538396	0.824814	0.785815	0.865323	0.7917	0.845778	0.953765
Gcnt1	C	0.803708	0.412017	0.657487	0.494871	0.649079	0.557655	0.357398
Gm32856	A	0.304084	0.849806	0.337938	0.476578	0.315727	0.332093	0.509902
Gm33104	D	0.706398	0.413291	0.761959	0.559971	0.726027	0.604652	0.274992
Gm6377	A	0.0767717	0.556861	0.355518	0.814027	0.254786	0.586919	0.649572
H2-Ab1	A	0.423922	0.693126	0.234165	0.555051	0.269083	0.439745	0.383361
H2-Eb1	B	0.581492	0.880197	0.563279	0.782821	0.627277	0.749729	0.713644
H2-Ob	A	0.224818	0.668597	0.502864	0.730547	0.262347	0.640536	0.734072
Hid1	C	0.675541	0.301586	0.677301	0.641478	0.601994	0.479394	0.360625
Hmgn1	A	0.123448	0.640498	0.246985	0.695524	0.336745	0.761185	0.760604
Hmox1	A	0.33594	0.675048	0.259047	0.369176	0.258026	0.382034	0.28084
Hs3st3b1	B	0.312311	0.632273	0.678028	0.698854	0.688602	0.654481	0.69853
Hspb1	D	0.74825	0.368728	0.727032	0.535162	0.789317	0.567439	0.221915
Id3	A	0.301335	0.78098	0.389536	0.67945	0.475867	0.745417	0.884446
Il6ra	A	0.220946	0.806468	0.274742	0.694832	0.472738	0.532252	0.866601
Kif3c	D	0.599449	0.28101	0.337903	0.367244	0.344138	0.321818	0.267048
Klf3	B	0.382085	0.880998	0.72791	0.852533	0.657739	0.824761	0.909808
Lat2	D	0.865216	0.46473	0.799907	0.451114	0.83106	0.476849	0.104467
Lif	A	0.172518	0.628177	0.553242	0.83516	0.384303	0.828514	0.914361
Marchf9	B	0.442019	0.784871	0.599714	0.712228	0.635692	0.681585	0.745848
Marcksl1	A	0.29925	0.760235	0.445212	0.661424	0.478484	0.730457	0.801096
Marveld2	C	0.836956	0.365412	0.658903	0.617266	0.62924	0.717053	0.622334
Mbp	A	0.20025	0.680808	0.397914	0.680375	0.481561	0.575259	0.748911
Mcrip2	A	0.23124	0.548451	0.429404	0.546928	0.426738	0.511532	0.564488
Me1	D	0.552501	0.0705881	0.571078	0.392175	0.24494	0.570294	0.561858
Mef2c	A	0.399478	0.818053	0.407132	0.405731	0.525116	0.422104	0.519527
Mlh3	B	0.474509	0.814374	0.482604	0.676301	0.58544	0.673549	0.675481
Ncs1	B	0.256421	0.682071	0.671043	0.796922	0.641993	0.789162	0.743012
Nfic	D	0.575291	0.208146	0.262267	0.265733	0.376176	0.41083	0.318237
Nit2	A	0.163729	0.643687	0.680679	0.553475	0.534642	0.575014	0.550873
Nphp4	C	0.67942	0.341893	0.580241	0.571888	0.467281	0.43748	0.484672
Nsg2	B	0.247691	0.729303	0.649812	0.805141	0.51072	0.723799	0.956852
Osgin1	D	0.840202	0.537421	0.704738	0.550332	0.732428	0.60518	0.20453
Pheta1	A	0.110357	0.714271	0.677385	0.789402	0.63498	0.849421	0.828682
Pla2g2e	D	0.671487	0.268886	0.473809	0.463947	0.506384	0.458538	0.539104
Plekhm3	C	0.896166	0.459484	0.735451	0.695867	0.880891	0.767589	0.730266
Pou2af1	B	0.178921	0.763397	0.619844	0.805314	0.455407	0.720873	0.953694
Prkab2	B	0.315782	0.560581	0.735323	0.742762	0.742877	0.716624	0.721871
Rab27b	C	0.617386	0.0375525	0.810304	0.639788	0.590521	0.26912	0.516364
Rangrf	A	0.211504	0.562932	0.385257	0.659825	0.368499	0.6207	0.697704
Rasgrp3	A	0.127844	0.932018	0.369521	0.494817	0.452499	0.336622	0.694211
Ripor2	B	0.388105	0.723939	0.599993	0.734214	0.592471	0.669312	0.77839
Rmdn1	B	0.516178	0.863153	0.870765	0.860512	0.868638	0.885666	0.927771
Rpusd2	C	0.928588	0.569779	0.862933	0.936981	0.848222	0.879249	0.867072
Samd3	A	0.0831065	0.534996	0.687517	0.743451	0.554372	0.708016	0.947823
Sh3bp5	A	0.336857	0.747096	0.574938	0.745756	0.322024	0.576299	0.74943
Slamf6	A	0.311801	0.805142	0.552727	0.843517	0.440932	0.834393	0.91759
Slc29a2	B	0.260225	0.773227	0.677243	0.832222	0.754217	0.818021	0.812561
Slc35a2	C	0.800087	0.357863	0.682824	0.693865	0.649348	0.587545	0.608458
Slc41a2	C	0.667737	0	0.926521	0.777732	0.627405	0.498942	0.308129
Slc8b1	D	0.535784	0.188328	0.241862	0.326544	0.305892	0.321942	0.162897
Sowahc	B	0.355813	0.813886	0.652802	0.692293	0.712432	0.742201	0.644757
Ssh2	A	0.121974	0.434406	0.286427	0.544349	0.217408	0.455929	0.828514
Styk1	D	0.661627	0.319258	0.809341	0.643294	0.744295	0.466257	0.254442
Syngr4	B	0.110807	0.684345	0.71241	0.741321	0.767936	0.895176	0.740268
Synpo	B	0.255132	0.687216	0.754537	0.798271	0.606047	0.764478	0.894235
Taf4b	A	0.215022	0.569707	0.419422	0.542398	0.297307	0.407528	0.631475
Tbc1d30	B	0.498087	0.841772	0.82662	0.813676	0.803436	0.852563	0.828417
Tbc1d4	A	0.250396	0.684782	0.136616	0.418073	0.350772	0.514742	0.577569
Tcf7	B	0.431491	0.846927	0.707951	0.881586	0.63642	0.87174	0.983566
Tmx4	C	0.814404	0.323152	0.835352	0.659694	0.850565	0.688602	0.752083
Tnfsf11	B	0.273614	0.675186	0.737043	0.879188	0.546421	0.845338	0.857423
Top1mt	A	0.221851	0.727684	0.393275	0.739403	0.514246	0.697573	0.689717
Trib2	C	0.804505	0.47048	0.592829	0.623	0.65343	0.586543	0.656419
Trmt10b	D	0.683822	0.326117	0.47163	0.568158	0.421848	0.605601	0.46979
Ttc21b	C	0.831371	0.452038	0.620125	0.634588	0.659436	0.642068	0.595261
Usp45	B	0.478409	0.858635	0.747601	0.784287	0.710426	0.836325	0.860461
Vav2	B	0.375096	0.876666	0.66747	0.797364	0.775104	0.772669	0.846795
Wfdc17	A	0.521733	0.843209	0.430397	0.592057	0.356582	0.591106	0.592213
Wnt10b	D	0.596183	0.106822	0.557755	0.444142	0.578748	0.574105	0.436935
Zfp994	D	0.408927	0.145648	0.434491	0.368351	0.490313	0.40691	0.435101
Zhx2	B	0.370548	0.858277	0.683793	0.820284	0.684961	0.794644	0.90805
Zxdc	C	0.838713	0.437479	0.689485	0.648413	0.64172	0.689518	0.590449
