# Supplementary material for: Fine-tuning BACH2 dosage balances stemness and effector function to enhance antitumor T cell therapy
Source: Nat Immunol. 2026 Jan 16;27(3):436–51. doi: 10.1038/s41590-025-02389-z (PMC12956556; doi:10.1038/s41590-025-02389-z)
Supplement: Supplementary file 4 — Statistical source data. [file 41590_2025_2389_MOESM4_ESM.xlsx]

## Sheet: Figure 1 Source Data
Panel
c	EV	BACH2 OE
	29.4	78.9
	39.6	61.5
	37.2	76.2
	38.1	88
	30.5	80
	28.7
	17.7
d	EV	BACH2 OE
	38.1	4.45
	26.7	11.2
	23.3	6.64
	33.2	2.72
	29.1	2.09
	29.2
	45.2
	CCR7			CD62L			CD44			PD-1
e	EV	BACH2 OE		EV	BACH2 OE		EV	BACH2 OE		EV	BACH2 OE
	0.876644	2.84734		1.06777	1.88379		0.923316	0.659141		0.971341	0.552845
	1.16857	2.44145		1.14141	1.40771		0.868484	0.728481		0.805536	0.876825
	0.831058	2.0531		0.986422	2.0285		1.11506	0.673483		0.867337	0.730574
	1.47539	2.60714		1.24416	2.09529		1.11506	0.863685		0.999271	0.548095
	1.08967	2.39762		1.02667	2.13382		0.79942	0.68082		1.01023	0.535275
	0.807389			0.870826			0.866057			1.053
	0.751284			0.662752			1.3126			1.29328
f	EV	BACH2 OE
	4.91	9.52
	74.2	1.06
	60.7	37.4
	91.3	8.04
	7.86	23.8
	51	0.75
g	EV	BACH2 OE
	47.4	16.1
	54.8	9.52
	53.3	16.5
	39.1	12.5
	32.8	8.46
	70.7	16.9
h	Day	No cells						EV					BACH2 OE
	-3	29.6	16.8	24.1	21.2	23	19.4	17.9	26	21.6	27.1	16.8	34.2	15.2	32.5	17.2	23.3
	0	66.7	51.9	26.3	46.4	20.2	31.6	22.6	25	35.4	28.6	63.4	38.9	26.5	73.3	25.4	32.9
	3	88.9	89.1	43.3	73.7	34	39.5	39.7	49		40.3	68.1	61.1	37.8	133.9	31.5	99.8
	7	214.2	147	91.5	117.4	49	114.5	24.1	58.1	30.2	41.3	39.5	56.6	48.8	158.4	31.3	93.3
	10	214.2	174.2	129.6	138.9	59.5	126.9	25.9	66.5	25.4	36	44.7	64.4	45.4	182.6	26.3	94.6
	13	214.2	221.7	200.4	203.3	94.1	306.9	29.2	60.2	27.1	40.3	49	70.6	52.3	175.8	30.4	143.5
	17							24	66.4	28.6	50.4	44.8	93.1	64	199.7	25.4	185.9
	23							26	85.1	35.7	71.3	76.5	156.2	120	199.7	23.3	185.9
	26							36.6	148.7	40.2	81.9	85.5	231.8	171.3	199.7	18.4	185.9
	30							31.4	247	68	100.7	105
	33							46.9	247	79.1	130.9	144
	37							80.6	247	153.8	232.5	147.6
