# Supplementary material for: Fine-tuning BACH2 dosage balances stemness and effector function to enhance antitumor T cell therapy
Source: Nat Immunol. 2026 Jan 16;27(3):436–51. doi: 10.1038/s41590-025-02389-z (PMC12956556; doi:10.1038/s41590-025-02389-z)
Supplement: Supplementary file 5 — Statistical source data. [file 41590_2025_2389_MOESM5_ESM.xlsx]

## Sheet: Figure 2 Source Data
Panel		RFP+
d	CD8+/PD-1+/Ly108-/Q2: CD69+ , TIM-3+/RFP+ | Freq. of Parent	264	313	355
	CD8+/PD-1+/Ly108-/Q3: CD69+ , TIM-3-/RFP+ | Freq. of Parent	605	428	419
	CD8+/PD-1+/Ly108-/Q4: CD69- , TIM-3-/RFP+ | Freq. of Parent	948	1919	867
	CD8+/PD-1+/Ly108+/Q4: CD69- , TIM-3-/RFP+ | Freq. of Parent	1474	1442	1612
	CD8+/PD-1+/Ly108+/Q3: CD69+ , TIM-3-/RFP+ | Freq. of Parent	2390	2378	2370
	CD8+/PD-1-/RFP+ | Freq. of Parent	9080	10181	6402
g	Empty	BACH2 DE-5%	BACH2 DE-10%	BACH2 OE
	4955	6574	11750	132345
	4391	6347	11106	123026
		6269	9997	113367
h	EV	BACH2 OE	BACH2 DE-5%	BACH2 DE-10%	Tcm	Teff
	12	43.53	15.9	13.81	13.93	9.42
	12.5	37.89	16.22	11.97	15.45	10.64
	11.7	38.94	15.98	14.29	15.32	10.3
	11.3	38.53	15.67	13.56	15.26	10
	12.6	39.6	17.41	14.36	15.96	9.32
i	EV	BACH2 OE	BACH2 DE-10%	BACH2 DE-5%
	91.0319	318.518	151.639	131.973
	96.4478	272.322	142.666	141.829
	125.452	291.967	128.155	144.868
	101.162	305.272	129.528	151.843
	109.288	312.965	159.398
