# Supplementary material for: Fine-tuning BACH2 dosage balances stemness and effector function to enhance antitumor T cell therapy
Source: Nat Immunol. 2026 Jan 16;27(3):436–51. doi: 10.1038/s41590-025-02389-z (PMC12956556; doi:10.1038/s41590-025-02389-z)
Supplement: Supplementary file 6 — Statistical source data. [file 41590_2025_2389_MOESM6_ESM.xlsx]

## Sheet: Figure 3 Source Data
Panel
c	EV	BACH2 OE	BACH2 DE-10%	BACH2 DE-5%
	54.9	9.11	22.1	24
	56	9.19	21.6	23.2
	55.6	9.05	21.8	23
	56.8	8.31	21.3	23.3
	55.1	6.86	21.1	22.7
d	EV	BACH2 OE	BACH2 DE-10%	BACH2 DE-5%
	53.9	41.6	58.9	58.4
	57.6	41.5	58.9	58.4
	56.4	43.3	59.6	59.9
	54.3	45.7	59	59.9
	54	43.6	57.3	57.5
e	EV	BACH2 OE	BACH2 DE-10%	BACH2 DE-5%
	1390000	1290000	1410000	1390000
	1390000	1300000	1410000	1370000
	1390000	1300000	1400000	1380000
	1390000	1310000	1400000	1390000
	1390000	1310000	1400000	1380000
