# Supplementary material for: Fine-tuning BACH2 dosage balances stemness and effector function to enhance antitumor T cell therapy
Source: Nat Immunol. 2026 Jan 16;27(3):436–51. doi: 10.1038/s41590-025-02389-z (PMC12956556; doi:10.1038/s41590-025-02389-z)
Supplement: Supplementary file 7 — Statistical source data. [file 41590_2025_2389_MOESM7_ESM.xlsx]

## Sheet: Figure 4 Source Data
Panel
g	Ttc39				Havcr2				Entpd1
	EV	BACH2 OE	BACH2 DE-10%	BACH2 DE-5%	EV	BACH2 OE	BACH2 DE-10%	BACH2 DE-5%	EV	BACH2 OE	BACH2 DE-10%	BACH2 DE-5%
	-0.1656	-1.4749	-0.67864	-0.57036	-0.04065	-1.96769	-1.17285	-0.84508	0.264901	-1.65243	-0.55867	-0.51625
	0.070836	-1.09091	-0.66859	-0.88506	0.088634	-1.35043	-1.18402	-1.14923	0.084579	-1.61063	-0.74177	-0.66626
	0.061974	-1.22592	-0.71467	-1.16439	-0.06025	-1.68196	-1.32254	-1.38606	-0.32304	-2.33843	-0.98997	-0.71979
	0.020377	-1.42956	-0.80523	-1.05142	0.007658	-1.69078	-1.39303	-1.20751	-0.09129	-1.41299	-0.56951	-0.26531
