# Supplementary material for: Fine-tuning BACH2 dosage balances stemness and effector function to enhance antitumor T cell therapy
Source: Nat Immunol. 2026 Jan 16;27(3):436–51. doi: 10.1038/s41590-025-02389-z (PMC12956556; doi:10.1038/s41590-025-02389-z)
Supplement: Supplementary file 8 — Statistical source data. [file 41590_2025_2389_MOESM8_ESM.xlsx]

## Sheet: Figure 5 Source Data
a	Day	pMIT					BACH2 OE					BACH2 DE-10%								BACH2 DE-5%
	-2	31.7	42.5	50.7	37	24.3	20.4	50.9	27	48	28.8	34.8	22	99.5	29.8	36.5	46.7	65.6	48.6	119.4	31.7	29.7	52	21
	3	70.6	103.7	148.3	84.1	99.2	129	162.5	92.9	147.5	96.8	46.7	44.1	118.5	85.2	106	86.9	181.9	149.8	282.6	72.2	83.2	85.1	54.9
	7	127.5	185.2	166.2	60.8	177	180.8	243.7	112.7	263.2	211.2	59.2	87.1	303.1	98	55.7	66.9	151.7	123.5	272.9	75.2	64	132.7	67.9
	10	221.6	103.3	229.7	201.2	308.4	242.2	280.6	148.7	360.4	368.1	80	178.8	303.7	142.5	44	106	143.3	142.5	259.5	56.3	37	118.5	122.1
	14	342.1	443.6	218.7	175	219.6	225.4	506.3	318.7	582.4	708.6	77.6	300	496.7	83.5	60.6	143.3	222.8	160	241.5	65.6	26.1	172.4	139.3
	17	426	803.3	259.2	276.8	1020	313.6	914.1	398.2	582.4	708.6	89.1	395.2	665.6	172.9	70.8	175.6	190.6	140	220.8	83.2	23.5	154.1	140.5
b	EV	BACH2 OE	BACH2 DE-10%	BACH2 DE-5%
	426	313.6	89.1	220.8
	803.3	914.1	395.2	83.2
	259.2	398.2	665.6	23.5
	276.8	582.4	172.9	154.1
	1020	708.6	70.8	140.5
	629.9		175.6	438.6
	438.6		190.6
			140
c	TPEX cells					TTEX cells
	EV	BACH2 OE	BACH2 DE-10%	BACH2 DE-5%		EV	BACH2 OE	BACH2 DE-10%	BACH2 DE-5%
	70434.8	308078	419827	91638.2		46382.6	13080.5	246630	84150.5
	47161.3	340167	195145	195173		59353.8	11364.5	170857	189815
	17482.3	207361	379725	55769		47113.5	8935.31	266798	92569.5
	40202.6	91103.3	274680	159747		46544.9	2497.72	193846	119272
	33347.3	177174	324144	209323		31422.5	9385.95	240263	232944
	31016.8	254983	166134			64103	6448.45	175402
	78296.4	191423	141327			112577	6336.56	150935
		353413	95199.5				17359.8	73779.6
d		TCF-1+ TIM-3-								TCF-1- TIM-3+
	Empty vector	60.1	44.1	27.9	45	51.1	32.8	40.8		36.9	51.9	67.5	48.6	44.1	60.7	54.7
	BACH2 OE	95.5	96.4	95.7	96.4	94.2	96.8	94.9	94.7	3.41	2.94	3.81	2.26	4.24	2.23	2.78	3.92
	BACH2 DE-10%	63.1	52.9	59.1	59	57.9	49.6	48.5	56.6	33.8	42.2	37.3	37.8	39.1	46.7	47.3	40.2
	BACH2 DE-5%	52.8	51.1	38.5	57.4	47.6				43.3	44.8	57.6	38.8	47.5
e	EV	BACH2 OE	BACH2 DE-10%	BACH2 DE-5%
	60.1	27.3	68.4	47.8
	58.9	27.6	30	33.6
	21.6	30.4	51.3	29.5
	38.8	15.8	49.7	30.5
	50.4	13.4	44.9	52.8
	30.5	25.3	52.6
	18.1	7.41	37.9
	40.3	12.8	33.3
f	EV	BACH2 OE	BACH2 DE-10%	BACH2 DE-5%
	43.6	11.3	33.7	25.6
	47.9	14.2	16.1	22.1
	14.4	16.5	38.2	12.2
	26.1	9.6	33.5	19.6
	48.4	4.03	34.2	37.6
	18.7	7.56	37.9
	7.02	3.67	24
	35.6	3.32	55.5
g	Granzyme B					IFNg					TNF					IL-2
	EV	BACH2 OE	BACH2 DE-10%	BACH2 DE-5%		EV	BACH2 OE	BACH2 DE-10%	BACH2 DE-5%		EV	BACH2 OE	BACH2 DE-10%	BACH2 DE-5%		EV	BACH2 OE	BACH2 DE-10%	BACH2 DE-5%
	1.66197	1.62787	0.504962	2.12865		1.28536	1.96835	0.753313	2.71083		1.35259	2.31057	0.556431	2.48978		1.1625	3.50664	0.674781	2.3592
	0.749271	0.773908	1.33028	1.21648		0.717642	0.46071	1.31147	2.20034		0.770558	0.613952	1.38598	1.96978		0.873635	0.708459	1.83096	2.77471
	0.301082	0.547288	1.18219	2.52247		0.361775	2.24975	1.59347	3.9807		0.372333	2.44759	1.7964	3.75579		0.375929	3.87009	1.84656	4.55197
	0.711851	0.207114	1.46611	0.403899		0.634478	0.747417	1.87172	0.576013		0.684572	0.720207	1.86525	0.545342		0.826223	1.38555	1.80281	0.5821
	1.20774	0.705712	3.51539	1.15252		1.30019	1.69634	4.06452	2.01153		1.33987	1.88218	3.95713	1.63829		1.65976	3.58948	4.246	2.04479
	1.09064	2.76891	1.34145	1.98901		1.5028	1.43893	2.37982	2.21613		1.46868	1.51239	1.92819	1.37313		1.38798	2.47452	2.1092	0.970524
	1.27744	3.69435	3.63621	2.37092		1.19776	2.38278	4.50249	2.12232		1.0114	3.47789	4.54835	2.03053		0.713977	6.50572	5.41582	2.45065
	1.48218	1.26027	11.8193	1.56185		1.34991	0.856912	7.30731	1.85529		1.58446	0.646175	3.799	1.78728		2.27904	1.12132	7.48394	1.90734
	1.17423	0.642023	2.27064	4.61402		1.19849	0.48883	1.52916	6.41031		1.50169	0.745904	1.07184	5.49295		0.877502	0.620998	1.72109	6.91659
	0.265127	0.768388	10.4622	8.08589		0.221765	0.290485	9.7813	8.72366		0.164981	0.432247	12.8296	7.48723		0.143148	0.447758	13.9561	6.01089
	0.796817	1.70115	6.17104	2.18856		0.674	0.638078	5.21904	1.47129		0.655576	0.302534	5.77482	1.22611		0.440476	1.03593	6.78519	1.58764
	0.90771	0.49193	7.87684	2.91844		1.09428	0.305996	7.51758	2.40884		1.45758	0.556151	8.71408	1.18697		1.6573	0.336063	8.23939	1.57242
	0.506731	1.15762	3.47586	1.01455		0.39	0.3778	3.14499	0.526833		0.571874	0.75032	2.44284	0.358333		0.130513	0.384697	2.56717	0.308051
	1.86722		4.04033	2.1316		2.07156		3.22077	1.71797		1.06384		2.93114	1.096		1.47202		2.54675	1.57604
			2.29537	10.681				4.80393	9.54713				10.8413	10.547				9.60226	13.3005
