# Supplementary material for: Fine-tuning BACH2 dosage balances stemness and effector function to enhance antitumor T cell therapy
Source: Nat Immunol. 2026 Jan 16;27(3):436–51. doi: 10.1038/s41590-025-02389-z (PMC12956556; doi:10.1038/s41590-025-02389-z)
Supplement: Supplementary file 9 — Statistical source data. [file 41590_2025_2389_MOESM9_ESM.xlsx]

## Sheet: Figure 6 Source Data
Panel
d	Tcf7								Klf3
	EV Slamf6-	EV Slamf6+	BACH2 OE Slamf6+	BACH2 DE-10% Slamf6-	BACH2 DE-10% Slamf6+	BACH2 DE-5% Slamf6-	BACH2 DE-5% Slamf6+		EV Slamf6-	EV Slamf6+	BACH2 OE Slamf6+	BACH2 DE-10% Slamf6-	BACH2 DE-10% Slamf6+	BACH2 DE-5% Slamf6-	BACH2 DE-5% Slamf6+
	79.0239	2787.18	8497.65	1483.84	4280.18	2022.57	3619.54		53.5427	319.784	239.824	43.2685	93.0073	268.751	207.24
	2020.53	4041.12	8960.66	860.041	4500.47	731.703	6325.39		2.10958	426.951	639.086	117.815	241.482	22.5622	131.907
	139.509	1954.64	7871.12	1487.08	3491.85	178.558	3049.22		4.68701	180.669	349.565	139.606	309.974	66.9108	205.507
	7.04164	6118.21	9790.36	2086.63	4588.29	558.684	4981.55		0.5	567.1	463.153	83.8969	143.893	11.5467	130.157
	722.802	3073.85	10162.9	666.786	4732.68	1325.97	2935.65		101.622	108.034	170.663	106.027	545.054	109.846	276.553
