# Supplementary material for: Fine-tuning BACH2 dosage balances stemness and effector function to enhance antitumor T cell therapy
Source: Nat Immunol. 2026 Jan 16;27(3):436–51. doi: 10.1038/s41590-025-02389-z (PMC12956556; doi:10.1038/s41590-025-02389-z)
Supplement: Supplementary file 10 — Statistical source data. [file 41590_2025_2389_MOESM10_ESM.xlsx]

## Sheet: Figure 7 Source Data
Panel
a	EV	BACH2 DE-10%	BACH2 DE-5%
	23.7	50.6	46.6
	19.2	52.4	45.6
	30	52.8	44.4
b	EV	BACH2 DE-10%	BACH2 DE-5%
	71.6	29.7	39.8
	72	33.6	44
	71	33	39.7
c	EV	BACH2 DE-10%	BACH2 DE-5%
	10.6	22.2	18.5
	12.9	18.8	17.8
	13.9	22.6	17.9
d	EV	BACH2 DE-10%	BACH2 DE-5%
	16.6	20.8	29.1
	16.8	20.1	28.7
	14.4	22.7	28.8
	17.4	20.9	28.8
	17.3	23.6	29.7
e	EV	BACH2 DE-10%	BACH2 DE-5%
	23168	22674	23318
	23469	21167	24663
	24716	24033	24610
f	Ki67 Slamf6+				CCR7 Slamf6+				CD62L Slamf6+				TIM-3 Slamf6+
	EV	BACH2 DE-10%	BACH2 DE-5%		EV	BACH2 DE-10%	BACH2 DE-5%		EV	BACH2 DE-10%	BACH2 DE-5%		EV	BACH2 DE-10%	BACH2 DE-5%
	1.24336	0.740242	0.942631		0.854362	0.840737	1.01385		1.0643	0.885914	0.966452		1.25945	0.758974	0.779096
	0.955428	1.233	0.844598		1.10522	1.48592	1.02347		1.05226	1.26301	1.26301		0.969485	0.897251	0.765681
	0.978966	0.865088	0.929987		0.826311	1.4787	1.20621		0.943871	1.08161	1.00634		0.865777	0.897251	0.798187
	1.13786	1.01972	0.543489		1.46027	1.38974	1.01706		1.23441	1.06731	0.888925		1.11395	0.889511	0.777548
	1.10694	1.0479	1.1697		1.13648	1.33524	1.20941		1.09968	1.05828	1.27581		0.952974	0.829144	0.797155
	0.846807	0.780156	1.05369		0.863178	0.957751	0.77101		0.894194	0.927312	0.897204		0.865777	0.794059	0.858554
	0.730644	1.57067	1.35594		0.754179	1.31761	1.48912		0.71129	1.21559	1.19376		0.972581	0.964325	0.910666
			1.32212				1.37612				1.11172				0.921501
			0.757914				1.29116				1.08462				0.791479
			0.8334				0.960957				0.885914				0.833788
	Ki67 Slamf6-				CCR7 Slamf6-				CD62L Slamf6-				TIM-3 Slamf6-
	EV	BACH2 DE-10%	BACH2 DE-5%		EV	BACH2 DE-10%	BACH2 DE-5%		EV	BACH2 DE-10%	BACH2 DE-5%		EV	BACH2 DE-10%	BACH2 DE-5%
	0.939096	1.22462	1.29217		0.805738	1.08456	1.09992		1.07395	1.2053	0.928698		1.1369	0.786185	0.770922
	0.968757	1.23781	1.33112		1.08456	1.5973	1.09992		1.08322	1.79713	1.32428		0.979727	0.764752	0.742346
	0.951341	0.943952	1.4601		0.699409	1.6611	1.28422		0.840618	1.14503	1.27174		0.818983	0.782288	0.827102
	0.961262	1.10112	0.978784		1.57958	1.4638	1.34802		1.23157	1.0585	1.11413		1.03396	0.787484	0.797875
	1.03927	1.27148	1.62993		1.0881	1.38582	1.37755		1.06932	1.16512	1.35519		0.894322	0.759557	0.596864
	1.09827	1.33112	1.64345		0.836456	1.14008	0.980591		0.968874	1.27174	1.18985		0.906012	0.763453	0.867044
	1.04201	1.54233	1.36394		0.90616	1.56186	1.62447		0.73245	1.24084	1.37528		1.2301	0.796576	0.868343
			1.45208				1.49452				1.21612				0.833596
			1.02048				1.17317				1.08322				0.861199
			1.01773				1.09165				1.04923				0.943682
