# Supplementary material for: Fine-tuning BACH2 dosage balances stemness and effector function to enhance antitumor T cell therapy
Source: Nat Immunol. 2026 Jan 16;27(3):436–51. doi: 10.1038/s41590-025-02389-z (PMC12956556; doi:10.1038/s41590-025-02389-z)
Supplement: Supplementary file 11 — Statistical source data. [file 41590_2025_2389_MOESM11_ESM.xlsx]

## Sheet: Figure 8 Source Data
Panel
b	EV	FOXO1(AAA) OE	FOXO1(AAA) DE-10%	FOXO1 (AAA) DE-5%
	33.6	83	74.6	72.72
	34	85	73.1	74.39
	35.1	85	76.2	74.13
		86.3	76.6	74.74
		85.8	76	75.54
c	EV	FOXO1(AAA) OE	FOXO1(AAA) DE-10%	FOXO1 (AAA) DE-5%
	41.5	72.1	72	76.6
	41.3	74.9	74.8	77.3
	40.1	75.2	74	78.8
		76.9	74.4	80
		77.9	76.4	79.2
d	EV	FOXO1(AAA) OE	FOXO1(AAA) DE-10%	FOXO1 (AAA) DE-5%
	85.7	47.8	75.5	79.6
	86	49.1	75.3	79.7
	86.7	46.9	73.7	80.4
	86.3	46.6	73.2	80
f	EV	FOXO1(AAA) OE	FOXO1(AAA) DE-10%	FOXO1 (AAA) DE-5%
	1924	3574	1728	2059
	2958	3713	1244	1297
	3700	3188	2209	2466
	3549	2694	2516	2424
	2962	2654	1631	1806
	2933		1596	3052
	3616
