# Supplementary material for: Fine-tuning BACH2 dosage balances stemness and effector function to enhance antitumor T cell therapy
Source: Nat Immunol. 2026 Jan 16;27(3):436–51. doi: 10.1038/s41590-025-02389-z (PMC12956556; doi:10.1038/s41590-025-02389-z)
Supplement: Supplementary file 12 — Statistical source data. [file 41590_2025_2389_MOESM12_ESM.xlsx]

## Sheet: Ex. Data Fig. 2 Source Data
Panel
a		RFP+
	CD62L- CD44+ PD-1+	900	869	779
	CD62L- CD44+	3374	2317	2941
	CD62L+ CD44+	7099	7482	7618
	CD62L+ CD44-	10908	10660	10742
b		RFP+
	CD62L- CD44+ PD-1+	672	2080	1725
	CD62L- CD44+	7117	7910	7352
	CD62L+ CD44+	7890	7910	8783
	CD62L+ CD44-	10769	10029	10432
c		RFP+
	CD62L- CD44+ PD-1+	31.2	26.6	22.8
	CD62L- CD44+	63.2	56.8	62.2
	CD62L+ CD44+	97.9	98.4	98.4
	CD62L+ CD44-	99.9	99.9	99.9
d		RFP+
	CD62L- CD44+ PD-1+	27	48.6	42.6
	CD62L- CD44+	73.4	79.8	70.7
	CD62L+ CD44+	96.9	97.7	97
	CD62L+ CD44-	99.8	99.7	99.6
