# Supplementary material for: Fine-tuning BACH2 dosage balances stemness and effector function to enhance antitumor T cell therapy
Source: Nat Immunol. 2026 Jan 16;27(3):436–51. doi: 10.1038/s41590-025-02389-z (PMC12956556; doi:10.1038/s41590-025-02389-z)
Supplement: Supplementary file 13 — Statistical source data. [file 41590_2025_2389_MOESM13_ESM.xlsx]

## Sheet: Ex. Data Fig. 3 Source Data
Panel
a	EV	BACH2 OE	BACH2 DE-10%	BACH2 DE-5%
	23	62.4	41.1	43.7
	25.5	60.2	42.7	38.9
	24.6	60.4	36.6	37.3
b	EV	BACH2 OE	BACH2 DE-10%	BACH2 DE-5%
	6653	11450	8508	7849
	6772	11704	7849	7669
	6992	12074	8342	7710
