# Supplementary material for: Fine-tuning BACH2 dosage balances stemness and effector function to enhance antitumor T cell therapy
Source: Nat Immunol. 2026 Jan 16;27(3):436–51. doi: 10.1038/s41590-025-02389-z (PMC12956556; doi:10.1038/s41590-025-02389-z)
Supplement: Supplementary file 14 — Statistical source data. [file 41590_2025_2389_MOESM14_ESM.xlsx]

## Sheet: Ex. Data Fig. 3 Source Data
Panel
b	No stim	0 ug/ml	0.5 ug/ml	1 ug/ml	3 ug/ml
	12986	391745	323363	265221	241493
	15295	372342	309375	285707	254635
	18070	389038	317902	302931	270267
