# Supplementary material for: Fine-tuning BACH2 dosage balances stemness and effector function to enhance antitumor T cell therapy
Source: Nat Immunol. 2026 Jan 16;27(3):436–51. doi: 10.1038/s41590-025-02389-z (PMC12956556; doi:10.1038/s41590-025-02389-z)
Supplement: Supplementary file 15 — Statistical source data. [file 41590_2025_2389_MOESM15_ESM.xlsx]

## Sheet: Ex. Data Fig. 6 Source Data
Panel
a	Day	EV							BACH2 DE-10%									BACH2 DE-5%
	-3	81.4	63	242.2	106	117.5	168.5	116.4	60	172.4	105.8	201.4	67.2	81.1	75.2	117.5	137.5	100.5	79.5	137.5	76.8	91.7	51.5	147.5	65
	0	99.2	165.7	418.4	163.9	154.5	241.2	133.6	115.2	363	316.9	363	156.1	148.9	159.5	137.9	165.7	248.4	160.1	249.9	157.5	257.1	112.9	288.3	108.2
	4	170.5	342.8	565.8	195.4	166.2	543	120.1	204.7	303.1	352.8	518	194.4	162.2	191.3	117.5	291.5	194.9	111.4	305.3	172.4	334.2	136.9	386.1	121.5
	8	122.1	304.9	592.5	208.9	214.4	373	160.1	119.3	346.8	354.6	486.7	130	99.8	201.8	144.1	185.2	106.5	121.5	371.4	132.1	388.2	137.9	288.9	106.5
	11	181.5	346.8	416.5	305.3	205.2	486.2	157.3	145.7	462.5	466.9	585	78.4	156.8	154.5	154.5	148.7	87.1	60.8	278.5	80	300.8	137.9	322.9	115.2
	15	244.6	253	490.3	500.6	167.6	645.5	188.4	201.2	275	480.6	605.2	57.5	196.6	242.2	198.5	153.5	196.6	79.4	362.6	60.9	292.1	125	260.2	181.9
	18	285.8	264.2	784.2	600.7	185	680.4	331.1	253.7	338	478.1	650.8	72.3	219.3	317.5	201.4	194.4	145	77.6	297.7	95.2	299.4	181.9	306.1	207.9
	21	543	450.5	986.1	1078	472.5	839	769.5	256.7	262	628	740.9	178.8	265.2	436.1	248.4	253.4	325.3	175.6	245.6	226.3	529.3	261.4	432.6	531.2
b	EV	BACH2 DE-10%	BACH2 DE-5%
	543	256.7	325.3
	450.5	262	175.6
	986.1	628	245.6
	1078	740.9	226.3
	472.5	178.8	529.3
	839	265.2	261.4
	769.5	436.1	432.6
		248.4	531.2
		253.4
