# Supplementary material for: Fine-tuning BACH2 dosage balances stemness and effector function to enhance antitumor T cell therapy
Source: Nat Immunol. 2026 Jan 16;27(3):436–51. doi: 10.1038/s41590-025-02389-z (PMC12956556; doi:10.1038/s41590-025-02389-z)
Supplement: Supplementary file 16 — Statistical source data. [file 41590_2025_2389_MOESM16_ESM.xlsx]

## Sheet: Ex. Data Fig. 8 Source Data
Panel
a	EV	BACH2 DE-10%	BACH2 DE-5%
	1.73	1.37	1.86
	3	1.44	1.74
	0.96	1.81	1.41
b	EV	BACH2 DE-10%	BACH2 DE-5%
	15798	13820	15674
	16924	14574	13418
	15219	15099	15674
c	EV	BACH2 DE-10%	BACH2 DE-5%
	77.8	86.9	79.1
	76.8	83.2	82.8
	81.2	80.8	79.1
d	EV	BACH2 DE-10%	BACH2 DE-5%
	67.6	70.6	69.3
	68.2	63.7	67.2
	59.2	59	64.7
e	EV	BACH2 DE-10%	BACH2 DE-5%
	29477	35326	34774
	29246	34030	34030
	27678	33236	32781
f	EV	BACH2 DE-10%	BACH2 DE-5%
	1760000	1790000	1830000
	1770000	1790000	1790000
	1780000	1830000	1760000
